# Supplementary material for: A comprehensive multiomics approach reveals that high levels of sphingolipids in cardiac cachexia adipose tissue are associated with inflammatory and fibrotic changes
Source: Lipids Health Dis. 2023 Dec 1;22:211. doi: 10.1186/s12944-023-01967-0 (PMC10691093; doi:10.1186/s12944-023-01967-0)
Supplement: Supplementary file 1 — Additional file 1. (Lipidomics data). [file 12944_2023_1967_MOESM1_ESM.xlsx]

## Sheet: C - NC
id	LipidName	LipidIon	LipidGroup	Class	FattyAcid	FA1	FA2	ObsMz	Rt	CalcMz	IonFormula	MEAN C2	MEAN NC	VIP	P-VALUE	Q-VALUE	FOLD CHANGE	LOG_FOLDCHANGE	C1_N	C2_N	C3_N	C4_N	C5_N	C6_N	C7_N	C8_N	C9_N	C10_N	N1_N	N2_N	N3_N	N4_N	N5_N	N6_N	N7_N	N8_N	N9_N	N10_N
1	BiotinylPE(6:0/11:3)	BiotinylPE(6:0_11:3)-H	BiotinylPE(17:3)-H	BiotinylPE	(6:0_11:3)	(6:0)	(11:3)	700.304	5.286	700.304	C32 H51 O10 N3 S1 P1	8.63403e-05	4.09827e-05	1.7884	0.00605077	0.0435301	2.10675	1.07502	0.0001	3.87796e-05	0.000136693	0.000137142	8.63019e-05	7.91002e-05	0.000104298	6.60278e-05	4.30544e-05	7.20061e-05	1.74404e-05	6.0285e-05	0.000102712	3.29477e-05	3.47674e-05	8.32243e-05	9.22381e-06	3.09152e-05	2.29745e-05	1.53361e-05
6	Cer(d18:1/16:0)	Cer(d18:1_16:0)-H	Cer(d34:1)-H	Cer	(d18:1_16:0)	(d18:1)	(16:0)	536.505	10.4975	536.505	C34 H66 O3 N1	0.0131303	0.00973462	1.69457	0.0112706	0.0615526	1.34882	0.4317	0.0163203	0.00934103	0.0135215	0.00924905	0.0155754	0.0125824	0.0151077	0.0132791	0.0112284	0.0150978	0.0121813	0.00883649	0.0136701	0.0113054	0.00620138	0.00502473	0.0113025	0.0122518	0.00785382	0.0087187
9	Cer(d34:1+O)	Cer(d34:1+O)-H	Cer(d34:1+O)-H	Cer	(d34:1+O)	(d34:1+O)		552.5	10.1345	552.5	C34 H66 O4 N1	0.000598478	0.000333424	2.25309	9.255e-05	0.0134786	1.79495	0.84394	0.000923558	0.000521602	0.000607493	0.000667175	0.000655221	0.00053474	0.000542772	0.000502617	0.000440348	0.000589251	0.000458273	0.00026968	0.000385118	0.000524517	0.000250535	0.000263752	0.000345619	0.000323552	0.000189151	0.000324042
11	Cer(d18:1/17:0)	Cer(d18:1_17:0)-H	Cer(d35:1)-H	Cer	(d18:1_17:0)	(d18:1)	(17:0)	550.521	10.842	550.52	C35 H68 O3 N1	0.000394625	0.000309887	1.99207	0.000375731	0.0153953	1.27345	0.34874	0.000404104	0.000366475	0.000493738	0.000365933	0.000367709	0.000346935	0.000435353	0.000409323	0.000381305	0.000375374	0.000338494	0.000245833	0.000372059	0.000349054	0.00029668	0.000295537	0.000294303	0.000364962	0.000272936	0.000269013
13	Cer(d18:1/18:0)	Cer(d18:1_18:0)-H	Cer(d36:1)-H	Cer	(d18:1_18:0)	(d18:1)	(18:0)	564.536	11.1805	564.536	C36 H70 O3 N1	0.00233994	0.00187188	1.65023	0.00125876	0.0182646	1.25004	0.321979	0.00228655	0.00208197	0.00264779	0.00256289	0.00264701	0.00227088	0.00235837	0.00226376	0.00206028	0.00221987	0.00228324	0.00125566	0.00207846	0.0020169	0.00175045	0.0019382	0.00175394	0.00230643	0.00177442	0.00156112
31	Cer(d18:1/24:1)	Cer(d18:1_24:1)-H	Cer(d42:2)-H	Cer	(d18:1_24:1)	(d18:1)	(24:1)	646.614	12.562	646.614	C42 H80 O3 N1	0.00363394	0.00306689	1.81385	0.023156	0.0871146	1.18489	0.244758	0.00450248	0.00382893	0.00448711	0.00289287	0.00353049	0.00334362	0.00359793	0.00304622	0.00300251	0.00410728	0.00362145	0.00299056	0.00318612	0.00300309	0.00269027	0.00264615	0.0029383	0.00359033	0.00244723	0.00355541
34	Cer(d16:1/26:3)	Cer(d16:1_26:3)-H	Cer(d42:4)-H	Cer	(d16:1_26:3)	(d16:1)	(26:3)	642.583	11.4155	642.583	C42 H76 O3 N1	0.000213909	0.000185061	1.41823	0.0310249	0.100844	1.15588	0.208995	0.00023451	0.00021813	0.000216664	0.000282636	0.000222091	0.000197478	0.0002012	0.000174971	0.000165127	0.000226279	0.000180489	0.000200741	0.000182734	0.000141527	0.000213063	0.000196494	0.000187986	0.000197447	0.000158982	0.000191145
37	Cer(d17:0/26:3)	Cer(d17:0_26:3)-H	Cer(d43:3)-H	Cer	(d17:0_26:3)	(d17:0)	(26:3)	658.614	12.305	658.614	C43 H80 O3 N1	5.30849e-05	6.34915e-05	1.00636	0.0448346	0.123462	0.836095	-0.25826	6.55939e-05	4.71449e-05	5.0061e-05	4.08147e-05	5.30368e-05	4.59492e-05	6.25777e-05	4.54856e-05	5.72043e-05	6.29813e-05	5.88711e-05	5.41634e-05	5.48696e-05	4.51254e-05	7.62351e-05	5.42495e-05	7.60288e-05	7.97426e-05	5.77008e-05	7.79285e-05
39	Cer(m19:1/14:0)	Cer(m19:1_14:0)-H	Cer(m33:1)-H	Cer	(m19:1_14:0)	(m19:1)	(14:0)	506.494	10.496	506.494	C33 H64 O2 N1	0.000582222	0.000396259	1.76468	0.00517604	0.0400393	1.4693	0.555125	0.000587786	0.000923608	0.000562557	0.000426222	0.00059919	0.000467898	0.000664342	0.000539106	0.000474096	0.000577417	0.000558692	0.000344306	0.000575187	0.000429609	0.000260974	0.000211855	0.000455674	0.000468103	0.000343514	0.000314681
43	Cer(t16:1/18:0)	Cer(t16:1_18:0)-H	Cer(t34:1)-H	Cer	(t16:1_18:0)	(t16:1)	(18:0)	552.5	10.1345	552.5	C34 H66 O4 N1	0.000599473	0.000333831	2.25436	8.81835e-05	0.0134786	1.79574	0.844576	0.000922072	0.000523986	0.000611127	0.000667175	0.000657248	0.000536669	0.000542775	0.000502626	0.000441801	0.000589255	0.000458437	0.00026968	0.000387003	0.000525466	0.00025055	0.000263752	0.000345619	0.000324673	0.000189097	0.000324037
50	CerP(d25:0)	CerP(d25:0)-H	CerP(d25:0)-H	CerP	(d25:0)	(d25:0)		492.346	3.842	492.346	C25 H51 O6 N1 P1	0.000837581	0.000244128	2.13589	0.0109137	0.0605514	3.43091	1.77859	0.00173978	0.000732427	0.00181872	0.000254779	0.000455521	0.00058358	0.000826139	0.000456382	0.000255367	0.00125312	0.000476064	0.000671626	0.000534014	0.000172972	4.93595e-05	6.92915e-05	5.33174e-05	0.000102851	1.90442e-05	0.000292741
56	CerP(d36:3)	CerP(d36:3)+HCOO	CerP(d36:3)+HCOO	CerP	(d36:3)	(d36:3)		686.477	8.674	686.477	C37 H69 O8 N1 P1	1.03562e-05	2.06555e-05	1.56723	0.00241468	0.0271866	0.50138	-0.996024	6.79441e-06	1.27361e-06	6.44012e-06	2.18499e-05	1.09421e-05	1.28132e-05	1.38392e-05	1.07568e-05	1.37989e-05	5.05402e-06	3.61413e-05	1.30352e-05	1.29402e-05	1.16098e-05	2.19587e-05	2.12281e-05	2.48524e-05	2.01606e-05	2.12879e-05	2.33407e-05
66	CerP(d43:2)	CerP(d43:2)+HCOO	CerP(d43:2)+HCOO	CerP	(d43:2)	(d43:2)		786.602	11.862	786.602	C44 H85 O8 N1 P1	3.27106e-05	5.39556e-05	1.13469	0.035651	0.107556	0.606249	-0.722017	3.04725e-05	2.01562e-05	2.28659e-05	3.85343e-05	3.46492e-05	2.60913e-05	4.94518e-05	2.87588e-05	3.56354e-05	4.04903e-05	8.51684e-05	4.60723e-05	3.87919e-05	2.86189e-05	2.43292e-05	3.49972e-05	4.37092e-05	7.57928e-05	5.66884e-05	0.000105388
69	CerP(d44:3)	CerP(d44:3)+HCOO	CerP(d44:3)+HCOO	CerP	(d44:3)	(d44:3)		798.602	11.6875	798.602	C45 H85 O8 N1 P1	2.95536e-05	5.70782e-05	1.66321	0.00728048	0.0481955	0.517775	-0.949603	3.05485e-05	2.11848e-05	2.36271e-05	3.10947e-05	3.25887e-05	2.84078e-05	3.03049e-05	3.05937e-05	2.48694e-05	4.23169e-05	7.65683e-05	3.77925e-05	3.23841e-05	3.22677e-05	3.24371e-05	7.37649e-05	7.58017e-05	5.33934e-05	4.97745e-05	0.000106598
71	CerP(d44:4)	CerP(d44:4)+HCOO	CerP(d44:4)+HCOO	CerP	(d44:4)	(d44:4)		796.586	11.0105	796.586	C45 H83 O8 N1 P1	0.000327405	0.000221238	1.26694	0.0195225	0.0797998	1.47988	0.565477	0.000282915	0.000241742	0.000367893	0.000497404	0.000238524	0.000501164	0.000253972	0.000312903	0.000320032	0.000257501	9.79242e-05	0.000296064	0.00031075	0.000301633	0.000190514	0.000329616	0.000226643	0.000154825	0.000196263	0.000108147
75	FA(18:0)	FA(18:0)-H	FA(18:0)-H	FA	(18:0)	(18:0)		283.264	6.9255	283.264	O2 H35 C18	0.000490984	0.000353719	1.31073	0.048861	0.130031	1.38806	0.473073	0.000810547	0.000653245	0.000576348	0.000300804	0.000350095	0.000380256	0.000558565	0.000357473	0.000491337	0.000431168	0.000333353	0.000400205	0.00026771	0.000210601	0.000460138	0.000283036	0.000303983	0.000652759	0.000375551	0.00024985
77	FA(20:4)	FA(20:4)-H	FA(20:4)-H	FA	(20:4)	(20:4)		303.233	4.457	303.233	O2 H31 C20	0.014959	0.00906413	2.02448	0.0257639	0.0918355	1.65036	0.722777	0.0262255	0.0121793	0.0224984	0.0108482	0.0113629	0.0130311	0.0175246	0.0109496	0.00941812	0.0155526	0.00789626	0.0206562	0.0166616	0.00662599	0.00787502	0.00577143	0.0078295	0.00746716	0.00431031	0.00554774
82	Hex2Cer(d16:0/18:1)	Hex2Cer(d16:0_18:1)-H	Hex2Cer(d34:1)-H	Hex2Cer	(d16:0_18:1)	(d16:0)	(18:1)	860.61	9.409	860.61	C46 H86 O13 N1	0.000779877	0.000616543	1.70349	0.0262512	0.0927402	1.26492	0.339045	0.000801013	0.000701285	0.000742889	0.000811575	0.00081528	0.000674726	0.000920772	0.000685732	0.000597663	0.00104784	0.000786398	0.000542324	0.000895489	0.000585409	0.000359238	0.000477225	0.000722089	0.000713568	0.000432203	0.00065149
101	LPE(16:1e)	LPE(16:1e)-H	LPE(16:1e)-H	LPE	(16:1e)	(16:1e)		436.283	3.715	436.283	C21 H43 O6 N1 P1	0.00317845	0.00124925	2.24827	0.000309199	0.0152429	2.54429	1.34726	0.00510943	0.00209034	0.00402804	0.00273486	0.00334804	0.0032681	0.00414581	0.00244473	0.00159081	0.00302434	0.000958902	0.00211856	0.0033843	0.000980146	0.000927387	0.001396	0.000478251	0.000957212	0.00053742	0.000754306
109	LPE(18:1e)	LPE(18:1e)-H	LPE(18:1e)-H	LPE	(18:1e)	(18:1e)		464.315	5.285	464.315	C23 H47 O6 N1 P1	0.0020658	0.000916189	2.05422	0.000924436	0.0173356	2.25478	1.17299	0.00275762	0.001697	0.00298576	0.00298255	0.00196145	0.00169776	0.00244168	0.00147353	0.000928162	0.00173253	0.000580156	0.00129781	0.00216099	0.000816832	0.000690152	0.00164464	0.000280231	0.000787018	0.000458793	0.00044527
112	LPE(18:2e)	LPE(18:2e)-H	LPE(18:2e)-H	LPE	(18:2e)	(18:2e)		462.299	3.984	462.299	C23 H45 O6 N1 P1	0.00128215	0.000472126	2.13681	8.04891e-05	0.0134786	2.7157	1.44132	0.00173634	0.00107116	0.00167	0.00194015	0.00117074	0.00120795	0.00154323	0.000880317	0.000562721	0.00103891	0.000311494	0.000675598	0.000935008	0.000359717	0.000503331	0.000856263	0.000163676	0.0004232	0.000260941	0.000232038
118	LPE(20:4)	LPE(20:4)-H	LPE(20:4)-H	LPE	(20:4)	(20:4)		500.279	2.3145	500.278	C25 H43 O7 N1 P1	0.000327668	0.000225935	1.30856	0.00523514	0.040227	1.45027	0.536326	0.000212516	0.000222965	0.000428445	0.000372813	0.000247555	0.000348079	0.000357243	0.000355267	0.000365098	0.000366696	0.000181341	0.000258195	0.00031079	0.000218688	0.000250721	0.000159796	0.000306341	0.000277539	0.000211192	8.47468e-05
154	MGDG(47:12)	MGDG(47:12)-H	MGDG(47:12)-H	MGDG	(47:12)	(47:12)		915.597	7.7905	915.599	C56 H83 O10	0.00240476	0.00105557	1.43065	0.00657738	0.0456235	2.27817	1.18788	0.00180552	0.00277679	0.00273299	0.00159468	0.000982247	0.00365329	0.00328691	0.00210577	0.00353019	0.00157919	0.000130786	0.0033151	0.00198603	0.00145661	0.000356076	0.0010553	0.00147647	7.22315e-05	0.000577399	0.000129637
173	PA(16:0/16:0)	PA(16:0_16:0)-H	PA(32:0)-H	PA	(16:0_16:0)	(16:0)	(16:0)	647.466	10.1695	647.466	C35 H68 O8 N0 P1	0.000121547	9.04056e-05	1.66822	0.0234397	0.087637	1.34446	0.427031	0.000147664	7.53296e-05	0.000171363	0.000116717	9.9433e-05	0.000137324	0.000113752	0.0001313	9.5471e-05	0.000127119	0.000131983	7.16588e-05	0.000106587	9.09627e-05	5.42613e-05	7.42413e-05	7.707e-05	9.25352e-05	6.41145e-05	0.000140642
177	PA(18:0/18:1)	PA(18:0_18:1)-H	PA(36:1)-H	PA	(18:0_18:1)	(18:0)	(18:1)	701.513	9.87	701.513	C39 H74 O8 N0 P1	0.000172426	0.000112522	1.56511	0.0164165	0.0732792	1.53237	0.615765	0.00016287	0.000121578	0.000134125	0.000344654	0.000154842	0.000154308	0.000181155	0.000188686	0.000145464	0.000136577	0.000149657	0.000114312	0.000127567	0.00013991	4.96339e-05	0.000118962	7.05741e-05	0.000144981	0.000100686	0.00010894
180	PA(18:0/18:2)	PA(18:0_18:2)-H	PA(36:2)-H	PA	(18:0_18:2)	(18:0)	(18:2)	699.498	9.3445	699.497	C39 H72 O8 N0 P1	0.000362316	0.000258785	1.48916	0.00254601	0.0280575	1.40007	0.485495	0.000304932	0.000335495	0.000243671	0.000479867	0.000331467	0.000320191	0.000425249	0.000425452	0.000380518	0.000376316	0.000265139	0.000204691	0.000346762	0.000295005	0.000164649	0.000243178	0.000198441	0.000360768	0.00026796	0.000241253
191	PA(18:0/20:4)	PA(18:0_20:4)-H	PA(38:4)-H	PA	(18:0_20:4)	(18:0)	(20:4)	723.497	9.767	723.497	C41 H72 O8 N0 P1	0.000150421	9.14634e-05	1.41739	0.00293353	0.0304245	1.64461	0.717741	0.000104873	8.56177e-05	0.000161775	0.000135862	0.000129222	0.000209236	0.000168855	0.000169876	0.000206458	0.000132436	5.50046e-05	0.000171942	0.000100958	0.000115384	7.14693e-05	6.08497e-05	9.09419e-05	7.22099e-05	0.000115866	6.0008e-05
192	PA(16:0/22:5)	PA(16:0_22:5)-H	PA(38:5)-H	PA	(16:0_22:5)	(16:0)	(22:5)	721.481	9.6215	721.481	C41 H70 O8 N0 P1	3.96067e-05	5.08699e-05	1.19823	0.0442272	0.122431	0.778587	-0.36107	3.55418e-05	3.06143e-05	4.00359e-05	4.46263e-05	4.20352e-05	3.3735e-05	3.03442e-05	6.27326e-05	4.62878e-05	3.01136e-05	6.34569e-05	5.28731e-05	4.05263e-05	5.29243e-05	3.83723e-05	3.57152e-05	6.55368e-05	4.32272e-05	4.24489e-05	7.36182e-05
193	PA(18:0/22:4)	PA(18:0_22:4)-H	PA(40:4)-H	PA	(18:0_22:4)	(18:0)	(22:4)	751.528	9.7645	751.528	C43 H76 O8 N0 P1	3.29534e-05	1.08256e-05	1.10974	0.0188628	0.0783338	3.04401	1.60597	2.61935e-05	3.36983e-06	2.67409e-05	9.56492e-05	1.99993e-05	3.48506e-05	3.41904e-05	3.44253e-05	3.18134e-05	2.23017e-05	6.94014e-06	1.70144e-06	9.81155e-06	1.79565e-05	7.23657e-06	2.85498e-05	6.70164e-06	2.11278e-05	8.19769e-06	3.32522e-08
194	PA(18:0/22:5)	PA(18:0_22:5)-H	PA(40:5)-H	PA	(18:0_22:5)	(18:0)	(22:5)	749.513	9.299	749.513	C43 H74 O8 N0 P1	3.04292e-05	1.6451e-05	1.49063	0.0334507	0.104488	1.84969	0.887284	1.84474e-05	2.63958e-05	2.44323e-05	7.49163e-05	2.11613e-05	1.08925e-05	3.52483e-05	3.13163e-05	2.89273e-05	3.25547e-05	1.93399e-05	1.242e-05	2.75142e-05	2.16632e-05	8.04528e-06	1.88327e-05	1.53443e-05	1.50583e-05	8.87272e-06	1.74194e-05
207	PC(16:0/18:2)	PC(16:0_18:2)+HCOO	PC(34:2)+HCOO	PC	(16:0_18:2)	(16:0)	(18:2)	802.561	9.715	802.56	C43 H81 O10 N1 P1	0.00666803	0.00919259	1.27882	0.00984288	0.0573462	0.72537	-0.463212	0.00615578	0.00272196	0.00590717	0.00710632	0.00754957	0.00691347	0.00675435	0.00816741	0.0073315	0.00807276	0.0121194	0.00772226	0.00781415	0.00754925	0.0074022	0.00724922	0.0101026	0.0102011	0.00797618	0.0137896
210	PC(16:1/18:2)	PC(16:1_18:2)+HCOO	PC(34:3)+HCOO	PC	(16:1_18:2)	(16:1)	(18:2)	800.545	9.0345	800.545	C43 H79 O10 N1 P1	9.85381e-05	0.000176913	1.43237	0.0194387	0.0796163	0.556985	-0.844291	3.44422e-05	3.09702e-05	3.5511e-06	6.26943e-05	0.000217786	0.000165272	7.87133e-05	7.20486e-05	0.000150534	0.000169369	0.000261026	0.000215799	0.000153001	0.000205943	0.000146974	0.000139964	0.000142403	0.000181649	0.000269639	5.27358e-05
214	PC(17:0/18:2)	PC(17:0_18:2)+HCOO	PC(35:2)+HCOO	PC	(17:0_18:2)	(17:0)	(18:2)	816.577	10.0985	816.576	C44 H83 O10 N1 P1	0.000312188	0.000455986	1.55807	0.00360341	0.0339195	0.684643	-0.546575	0.000247776	0.000110576	0.000272216	0.00033251	0.000308817	0.000320889	0.000365957	0.00041962	0.000470902	0.000272612	0.000585685	0.000300156	0.000415473	0.00034351	0.000417411	0.00042273	0.000502681	0.000550092	0.000471478	0.00055064
217	PC(18:0/18:2)	PC(18:0_18:2)+HCOO	PC(36:2)+HCOO	PC	(18:0_18:2)	(18:0)	(18:2)	830.592	10.4515	830.592	C45 H85 O10 N1 P1	0.012015	0.0143766	1.14434	0.0492266	0.130606	0.83573	-0.258892	0.0113614	0.00452216	0.0104328	0.0113175	0.013665	0.0122104	0.0127947	0.0151706	0.0136265	0.0150488	0.0162013	0.0108189	0.0117038	0.0142912	0.0147712	0.0160735	0.0151725	0.015393	0.0149621	0.014379
220	PC(18:1/18:2)	PC(18:1_18:2)+HCOO	PC(36:3)+HCOO	PC	(18:1_18:2)	(18:1)	(18:2)	828.577	9.8085	828.576	C45 H83 O10 N1 P1	0.00160404	0.00250272	1.7733	0.00101628	0.0176409	0.640919	-0.641785	0.0015027	0.000735485	0.0011851	0.00184853	0.0019461	0.00181825	0.00163977	0.00215883	0.00157141	0.00163426	0.0030759	0.00209352	0.00184926	0.00211069	0.0020815	0.00245049	0.00195981	0.00256642	0.00329325	0.00354641
222	PC(18:2/18:2)	PC(18:2_18:2)+HCOO	PC(36:4)+HCOO	PC	(18:2_18:2)	(18:2)	(18:2)	826.562	9.214	826.56	C45 H81 O10 N1 P1	0.000571221	0.000893541	1.86052	0.00116086	0.0180391	0.639278	-0.645484	0.000438846	0.000294944	0.000568841	0.000665853	0.00067838	0.000651009	0.000485526	0.000797437	0.000610739	0.00052064	0.00102449	0.000578211	0.000661244	0.000866205	0.000783303	0.00117204	0.000646297	0.00110502	0.00117297	0.000925642
228	PC(18:3/18:2)	PC(18:3_18:2)+HCOO	PC(36:5)+HCOO	PC	(18:3_18:2)	(18:3)	(18:2)	824.545	8.6385	824.545	C45 H79 O10 N1 P1	5.22449e-05	8.84314e-05	1.79753	0.000550788	0.0159522	0.590796	-0.759268	2.01625e-05	2.07292e-05	4.76909e-05	6.73517e-05	7.09982e-05	6.45904e-05	3.83468e-05	6.72262e-05	5.23682e-05	7.29852e-05	0.000104823	6.46483e-05	7.3753e-05	0.000102153	6.74498e-05	7.15184e-05	8.37367e-05	9.27935e-05	0.000111123	0.000112316
230	PC(19:0/18:1)	PC(19:0_18:1)+HCOO	PC(37:1)+HCOO	PC	(19:0_18:1)	(19:0)	(18:1)	846.623	11.24	846.623	C46 H89 O10 N1 P1	1.22618e-05	2.5853e-05	1.13839	0.042674	0.119745	0.47429	-1.07616	8.84256e-06	2.64415e-06	1.71371e-05	2.03544e-05	1.04481e-05	2.07886e-05	7.25783e-06	9.58402e-06	1.29371e-05	1.26245e-05	5.71519e-05	1.26495e-05	9.28225e-06	1.85215e-05	4.49702e-05	4.68368e-05	2.70678e-05	1.92425e-05	1.86365e-05	4.17124e-06
232	PC(19:0/18:2)	PC(19:0_18:2)+HCOO	PC(37:2)+HCOO	PC	(19:0_18:2)	(19:0)	(18:2)	844.607	10.7925	844.607	C46 H87 O10 N1 P1	0.000175743	0.000348495	1.92894	0.000462093	0.0155302	0.504292	-0.987669	9.40649e-05	6.38205e-05	0.000133691	0.000244696	0.000176418	0.00020092	0.000264489	0.000175812	0.000209001	0.000194518	0.000300876	0.000187587	0.000255284	0.000250251	0.000440578	0.000451547	0.000270357	0.000533822	0.000418443	0.000376204
239	PC(16:0/22:4)	PC(16:0_22:4)+HCOO	PC(38:4)+HCOO	PC	(16:0_22:4)	(16:0)	(22:4)	854.592	9.9235	854.592	C47 H85 O10 N1 P1	9.85594e-05	0.000128296	1.00066	0.0103726	0.058971	0.768219	-0.38041	9.26368e-05	4.0791e-05	0.000129138	0.000136528	0.000107281	8.73667e-05	8.90243e-05	0.000102159	0.000100129	0.00010054	0.000151127	0.00013531	0.000109841	0.000130858	9.9585e-05	0.000122343	0.000140618	0.000147791	9.73655e-05	0.000148122
242	PC(18:0/20:4)	PC(18:0_20:4)+HCOO	PC(38:4)+HCOO	PC	(18:0_20:4)	(18:0)	(20:4)	854.592	10.5555	854.592	C47 H85 O10 N1 P1	4.96526e-05	0.000106893	1.25527	0.0100854	0.0581	0.464508	-1.10622	6.73662e-05	3.73819e-05	2.6243e-05	8e-05	3.04209e-05	8.5931e-05	2.10295e-05	8.33633e-05	3.79456e-05	2.68442e-05	7.79841e-05	0.000115146	0.00013217	0.000208147	0.000138159	0.000156323	3.74963e-05	0.000102178	4.89139e-05	5.24111e-05
246	PC(18:1e/20:4)	PC(18:1e_20:4)+HCOO	PC(38:5e)+HCOO	PC	(18:1e_20:4)	(18:1e)	(20:4)	838.597	10.1685	838.597	C47 H85 O9 N1 P1	0.000338606	0.000194013	1.71942	0.0123997	0.0645535	1.74527	0.803453	0.000447191	0.000112731	0.000643907	0.000245339	0.000290897	0.000330694	0.000240968	0.000417322	0.000288818	0.00036819	0.000314008	0.000315239	0.000226242	0.000266098	0.000170121	0.00013189	0.00012458	0.00013852	0.000105381	0.000148049
250	PC(19:0/20:4)	PC(19:0_20:4)+HCOO	PC(39:4)+HCOO	PC	(19:0_20:4)	(19:0)	(20:4)	868.607	10.713	868.607	C48 H87 O10 N1 P1	6.24245e-05	0.000100778	1.20602	0.0229471	0.0867259	0.619425	-0.690998	3.25608e-05	3.35305e-05	8.79319e-05	0.000117005	4.80641e-05	5.40066e-05	9.00453e-05	3.17236e-05	6.45838e-05	6.47939e-05	6.26967e-05	0.000134739	0.000112283	0.000164366	9.42001e-05	0.00010845	5.39549e-05	7.58253e-05	0.000147372	5.3894e-05
265	PE(4:0/15:0)	PE(4:0_15:0)-H	PE(19:0)-H	PE	(4:0_15:0)	(4:0)	(15:0)	508.304	3.578	508.304	C24 H47 O8 N1 P1	0.000189885	7.88231e-05	2.20313	0.00135147	0.0184521	2.409	1.26843	0.000323939	0.000109738	0.000220573	0.000131066	0.000155033	0.000223419	0.00022826	0.000145198	8.27859e-05	0.000278832	0.000105909	0.000164213	0.000163195	5.55304e-05	3.20696e-05	4.86994e-05	3.67665e-05	6.8092e-05	2.67547e-05	8.70016e-05
267	PE(10:0e/9:0)	PE(10:0e_9:0)-H	PE(19:0e)-H	PE	(10:0e_9:0)	(10:0e)	(9:0)	494.325	3.878	494.325	C24 H49 O7 N1 P1	0.000167089	5.33758e-05	2.11132	0.000762563	0.0166585	3.13044	1.64636	0.00028291	0.000106308	0.00022144	0.000162758	0.000146346	0.00014798	0.000247288	3.91708e-05	0.000104472	0.000212221	2.76058e-05	8.93615e-05	0.000117998	4.33907e-05	3.0884e-05	5.40241e-05	2.57555e-05	8.3031e-05	4.30291e-05	1.86776e-05
280	PE(15:0/6:0)	PE(15:0_6:0)-H	PE(21:0)-H	PE	(15:0_6:0)	(15:0)	(6:0)	536.336	4.9975	536.336	C26 H51 O8 N1 P1	0.000151527	6.68593e-05	2.164	0.000664908	0.0163495	2.26637	1.18038	0.000196049	9.01247e-05	0.000215545	0.000186352	0.000130162	0.000137268	0.000178577	0.00011799	5.95615e-05	0.000203647	7.68622e-05	0.000129617	0.000133511	5.26621e-05	2.94531e-05	7.01271e-05	2.39964e-05	6.91519e-05	2.88615e-05	5.43505e-05
282	PE(4:0/17:1)	PE(4:0_17:1)-H	PE(21:1)-H	PE	(4:0_17:1)	(4:0)	(17:1)	534.32	3.804	534.32	C26 H49 O8 N1 P1	7.81767e-05	2.51732e-05	2.28564	0.00207273	0.0247316	3.10555	1.63485	0.000107693	5.16253e-05	0.000169319	7.62197e-05	4.46563e-05	5.77177e-05	6.74835e-05	8.90176e-05	2.91688e-05	8.88657e-05	3.18389e-05	4.97594e-05	4.28959e-05	1.93968e-05	1.32728e-05	1.98974e-05	1.05242e-05	2.72342e-05	7.8573e-06	2.90549e-05
284	PE(10:0/11:2)	PE(10:0_11:2)-H	PE(21:2)-H	PE	(10:0_11:2)	(10:0)	(11:2)	532.304	5.284	532.304	C26 H47 O8 N1 P1	2.32658e-05	9.06898e-06	1.88183	0.00303882	0.0310202	2.56543	1.3592	2.96748e-05	9.18982e-06	3.74065e-05	3.5371e-05	2.09016e-05	1.99284e-05	3.29411e-05	1.54131e-05	9.46219e-06	2.23698e-05	5.91542e-06	1.42115e-05	2.74404e-05	6.9869e-06	6.51081e-06	1.70398e-05	1.756e-06	5.37372e-06	4.14345e-06	1.31172e-06
294	PE(16:1e/16:0)	PE(16:1e_16:0)-H	PE(32:1e)-H	PE	(16:1e_16:0)	(16:1e)	(16:0)	674.513	10.802	674.513	C37 H73 O7 N1 P1	0.000236449	9.99677e-05	1.93115	0.0161358	0.0727513	2.36525	1.24199	0.000397656	0.000109264	0.000306748	8.36862e-05	0.000226383	0.000237339	0.000412627	0.000158084	0.000126504	0.000306197	4.18219e-05	0.000211939	0.000380159	7.62812e-05	3.7571e-05	8.67584e-05	3.361e-05	4.15982e-05	5.782e-05	3.21191e-05
298	PE(18:0/16:0)	PE(18:0_16:0)-H	PE(34:0)-H	PE	(18:0_16:0)	(18:0)	(16:0)	718.54	10.171	718.539	C39 H77 O8 N1 P1	0.0200464	0.0146933	1.69645	0.0131516	0.0664009	1.36432	0.448186	0.0219964	0.0121267	0.0275279	0.0207492	0.0165229	0.0236374	0.0169804	0.0220954	0.0167525	0.0220754	0.0223256	0.0132913	0.0175193	0.0149217	0.0087763	0.01248	0.0118706	0.0147846	0.010655	0.0203086
305	PE(18:1e/16:0)	PE(18:1e_16:0)-H	PE(34:1e)-H	PE	(18:1e_16:0)	(18:1e)	(16:0)	702.545	10.5635	702.544	C39 H77 O7 N1 P1	0.000454578	0.000358312	1.30255	0.0468568	0.126817	1.26867	0.343312	0.000409982	0.000381183	0.000406355	0.000727576	0.000460273	0.000530649	0.000432669	0.000405846	0.000318519	0.000472727	0.000483225	0.000245369	0.00033533	0.000456681	0.00025208	0.000327428	0.000368681	0.000378947	0.000267946	0.000467432
307	PE(16:1e/18:0)	PE(16:1e_18:0)-H	PE(34:1e)-H	PE	(16:1e_18:0)	(16:1e)	(18:0)	702.544	11.4195	702.544	C39 H77 O7 N1 P1	0.000331281	9.88342e-05	2.04928	0.0123979	0.0645489	3.35189	1.74497	0.000724741	0.000161671	0.000429835	7.3738e-05	0.000224394	0.000289767	0.000670201	0.000157359	0.000135104	0.000446001	4.58267e-05	0.000230313	0.000435871	6.53099e-05	2.94938e-05	6.32336e-05	1.99483e-05	3.55587e-05	4.17822e-05	2.10047e-05
310	PE(16:2e/18:0)	PE(16:2e_18:0)-H	PE(34:2e)-H	PE	(16:2e_18:0)	(16:2e)	(18:0)	700.529	9.3395	700.529	C39 H75 O7 N1 P1	6.56459e-05	2.70644e-05	1.95819	0.00069592	0.0164376	2.42554	1.27831	8.18807e-05	5.56179e-05	8.26605e-05	9.13908e-05	5.42707e-05	5.63191e-05	8.82172e-05	4.9087e-05	2.335e-05	7.3665e-05	8.33435e-06	4.8366e-05	6.44891e-05	2.60558e-05	1.78118e-05	5.04053e-05	4.40747e-06	2.09509e-05	5.47754e-06	2.43457e-05
311	PE(16:1e/18:1)	PE(16:1e_18:1)-H	PE(34:2e)-H	PE	(16:1e_18:1)	(16:1e)	(18:1)	700.53	10.872	700.529	C39 H75 O7 N1 P1	0.00124854	0.000932482	1.11698	0.0351848	0.106924	1.33895	0.421099	0.0011547	0.00123056	0.00139968	0.00141894	0.00120322	0.00146153	0.00137741	0.00117352	0.00119124	0.000874637	0.000330434	0.00133461	0.00144413	0.00112794	0.000793844	0.00119894	0.000856682	0.000886742	0.00105348	0.00029802
314	PE(16:1e/18:2)	PE(16:1e_18:2)-H	PE(34:3e)-H	PE	(16:1e_18:2)	(16:1e)	(18:2)	698.514	10.3605	698.513	C39 H73 O7 N1 P1	0.00110877	0.000755781	1.14172	0.00536336	0.0406259	1.46705	0.55292	0.00119657	0.00119961	0.000953394	0.00123154	0.00112801	0.00112143	0.00127302	0.00118716	0.000940124	0.000856848	0.00025312	0.00085973	0.00103693	0.000735871	0.00102287	0.000974455	0.000748543	0.000833275	0.000910236	0.00018278
320	PE(20:0/16:0)	PE(20:0_16:0)-H	PE(36:0)-H	PE	(20:0_16:0)	(20:0)	(16:0)	746.571	10.859	746.571	C41 H81 O8 N1 P1	0.00497261	0.00378402	1.68258	0.0459448	0.125318	1.31411	0.394086	0.00511022	0.00417503	0.00829095	0.00567213	0.00350103	0.00551007	0.00452966	0.00443264	0.00354674	0.00495767	0.00500535	0.00393454	0.00527407	0.00385419	0.00238008	0.003853	0.00230966	0.00370248	0.00261564	0.00491116
322	PE(18:0/18:0)	PE(18:0_18:0)-H	PE(36:0)-H	PE	(18:0_18:0)	(18:0)	(18:0)	746.572	11.6275	746.571	C41 H81 O8 N1 P1	0.000119092	4.83205e-05	1.92497	0.0176026	0.0753993	2.46463	1.30137	0.00016878	9.18486e-05	0.000184236	4.44437e-05	9.1528e-05	7.77417e-05	0.000202708	5.15559e-05	8.79133e-05	0.000190167	2.51518e-05	0.000134133	0.000185736	1.8866e-05	3.03533e-05	3.12574e-05	1.0553e-05	1.30443e-05	2.1808e-05	1.23023e-05
326	PE(18:1e/18:0)	PE(18:1e_18:0)-H	PE(36:1e)-H	PE	(18:1e_18:0)	(18:1e)	(18:0)	730.576	12.043	730.576	C41 H81 O7 N1 P1	0.000117364	3.19237e-05	2.07957	0.0106475	0.0597835	3.67638	1.87829	0.000231952	6.97691e-05	0.000125383	2.27265e-05	8.9143e-05	8.97524e-05	0.000261348	6.20443e-05	4.69489e-05	0.000174572	2.37705e-05	6.32013e-05	0.000166779	1.26531e-05	9.68498e-06	1.7696e-05	6.4093e-06	8.67073e-06	7.13989e-06	3.23282e-06
327	PE(16:1/20:1)	PE(16:1_20:1)-H	PE(36:2)-H	PE	(16:1_20:1)	(16:1)	(20:1)	742.539	9.717	742.539	C41 H77 O8 N1 P1	0.0379767	0.0485381	1.60057	0.014006	0.0683694	0.782411	-0.354001	0.0314006	0.0411232	0.0331371	0.0382965	0.0396229	0.0387912	0.0348455	0.0429585	0.0405921	0.0389996	0.0644072	0.0367677	0.0401722	0.0447288	0.0394228	0.0423224	0.0554993	0.0495322	0.0441442	0.0683838
332	PE(18:1e/18:1)	PE(18:1e_18:1)-H	PE(36:2e)-H	PE	(18:1e_18:1)	(18:1e)	(18:1)	728.56	11.4835	728.56	C41 H79 O7 N1 P1	0.000418925	0.000269952	1.38729	0.01099	0.0607682	1.55185	0.633991	0.000427806	0.000407634	0.000552933	0.000493739	0.000354129	0.000399922	0.000539317	0.000363818	0.000308952	0.000340999	9.22642e-05	0.000385081	0.000446412	0.00037258	0.000216906	0.000449982	0.000140528	0.000238667	0.000297728	5.93682e-05
342	PE(18:2/18:2)	PE(18:2_18:2)-H	PE(36:4)-H	PE	(18:2_18:2)	(18:2)	(18:2)	738.508	9.594	738.508	C41 H73 O8 N1 P1	3.22926e-05	8.60189e-05	1.79806	0.00465513	0.038269	0.375413	-1.41345	4.92416e-06	3.69228e-05	1.0068e-06	2.22439e-05	5.15822e-05	4.28743e-05	3.01243e-05	4.01592e-05	7.06091e-05	2.24795e-05	3.72257e-05	5.40964e-05	0.000114985	7.78225e-05	7.08574e-05	9.20504e-05	0.000132693	8.23195e-05	0.000173556	2.45835e-05
344	PE(36:4e)	PE(36:4e)-H	PE(36:4e)-H	PE	(36:4e)	(36:4e)		724.529	10.2675	724.529	C41 H75 O7 N1 P1	0.0013144	0.000860092	1.06217	0.00920976	0.0552956	1.5282	0.611837	0.00136599	0.00096362	0.00191202	0.00108879	0.00147321	0.00158131	0.00113654	0.00157678	0.00121128	0.000834414	0.000263762	0.000968658	0.00101117	0.000998609	0.00115257	0.000980985	0.00126642	0.000700178	0.00107938	0.000179178
346	PE(22:1/14:4)	PE(22:1_14:4)-H	PE(36:5)-H	PE	(22:1_14:4)	(22:1)	(14:4)	736.492	3.723	736.492	C41 H71 O8 N1 P1	6.51151e-05	3.03116e-05	1.61749	0.00721526	0.0479668	2.14819	1.10312	2.26219e-05	4.92823e-05	9.76389e-05	6.74645e-05	9.22335e-05	6.30885e-05	0.000105564	5.1376e-05	4.37917e-05	5.80889e-05	1.89489e-05	4.06211e-05	9.16966e-05	2.35804e-05	3.04267e-05	4.51665e-05	8.81878e-06	2.61788e-05	1.22418e-05	5.43626e-06
352	PE(16:1e/20:5)	PE(16:1e_20:5)-H	PE(36:6e)-H	PE	(16:1e_20:5)	(16:1e)	(20:5)	720.497	9.752	720.497	C41 H71 O7 N1 P1	0.000521915	0.000232738	1.49521	0.000260398	0.0150848	2.2425	1.16511	0.000421254	0.000722762	0.000630874	0.000822278	0.00049286	0.000472918	0.000508191	0.000447026	0.000454165	0.000246821	8.19548e-05	0.000312126	0.000295669	0.000419369	0.000286582	0.000276956	0.000207598	0.000121849	0.000284622	4.06503e-05
356	PE(19:0/18:2)	PE(19:0_18:2)-H	PE(37:2)-H	PE	(19:0_18:2)	(19:0)	(18:2)	756.555	10.096	756.555	C42 H79 O8 N1 P1	0.00190485	0.00237774	1.35831	0.0362985	0.108419	0.80112	-0.319911	0.00151286	0.00217266	0.00154987	0.00179646	0.00154974	0.00180463	0.00222473	0.00233322	0.00239057	0.00171377	0.00297416	0.00135037	0.00232375	0.0018103	0.00216509	0.00190342	0.00294583	0.00293875	0.00253216	0.00283356
360	PE(18:0/20:0)	PE(18:0_20:0)-H	PE(38:0)-H	PE	(18:0_20:0)	(18:0)	(20:0)	774.602	11.4545	774.602	C43 H85 O8 N1 P1	0.000495028	0.000297711	1.884	0.0155923	0.0716979	1.66278	0.733597	0.000711911	0.000289863	0.000785475	0.000289189	0.000350471	0.000415587	0.000699921	0.000389708	0.000310563	0.000707597	0.000367114	0.000365592	0.000423882	0.00021967	0.000199774	0.0002976	0.000189736	0.00029073	0.000221997	0.000401018
362	PE(20:1/18:1)	PE(20:1_18:1)-H	PE(38:2)-H	PE	(20:1_18:1)	(20:1)	(18:1)	770.571	10.448	770.571	C43 H81 O8 N1 P1	0.0519918	0.05883	1.54834	0.0365157	0.108705	0.883763	-0.178269	0.0481556	0.0567761	0.042915	0.0433646	0.0554935	0.0512701	0.0552763	0.0537271	0.0565057	0.0564339	0.0636327	0.0424737	0.0472737	0.0608733	0.0615254	0.0644687	0.0669862	0.0615817	0.0629312	0.0565539
367	PE(20:1/18:2)	PE(20:1_18:2)-H	PE(38:3)-H	PE	(20:1_18:2)	(20:1)	(18:2)	768.555	9.213	768.555	C43 H79 O8 N1 P1	0.000308072	0.00039503	1.69926	0.0153546	0.0712239	0.779868	-0.358698	0.000259458	0.000419414	0.000308833	0.00031253	0.000273748	0.000329762	0.000195468	0.000402843	0.00028336	0.000295299	0.00034403	0.000287807	0.000369759	0.000335929	0.000414267	0.000459585	0.000335091	0.000388986	0.000554207	0.000460642
368	PE(18:0/20:3)	PE(18:0_20:3)-H	PE(38:3)-H	PE	(18:0_20:3)	(18:0)	(20:3)	768.555	9.805	768.555	C43 H79 O8 N1 P1	0.00985748	0.0120317	1.48703	0.0245877	0.0896866	0.81929	-0.287554	0.00728565	0.012764	0.00970625	0.0107424	0.0100387	0.00945025	0.00900061	0.0111481	0.00982962	0.00860932	0.0148101	0.00816954	0.01041	0.0122775	0.00972524	0.0112294	0.0107135	0.0133843	0.0142949	0.015303
369	PE(20:1e/18:2)	PE(20:1e_18:2)-H	PE(38:3e)-H	PE	(20:1e_18:2)	(20:1e)	(18:2)	754.576	10.269	754.576	C43 H81 O7 N1 P1	0.000179504	0.000108657	1.4977	0.0270155	0.0941272	1.65201	0.724227	0.000177858	0.000262934	0.000344429	0.000141249	0.000167534	0.000153056	6.91424e-05	0.000220095	0.000119051	0.00013969	7.05537e-05	0.000145933	0.000113265	0.000225016	0.000103023	0.000113107	5.35704e-05	0.000113731	5.80764e-05	9.02982e-05
372	PE(20:2/18:2)	PE(20:2_18:2)-H	PE(38:4)-H	PE	(20:2_18:2)	(20:2)	(18:2)	766.539	9.217	766.539	C43 H77 O8 N1 P1	0.00423456	0.00553887	1.7763	0.00882412	0.053984	0.764516	-0.38738	0.00274927	0.00582805	0.00413929	0.00467735	0.00461574	0.00404704	0.00339975	0.00509222	0.00399899	0.00379787	0.00579274	0.00370612	0.00474597	0.00599716	0.0054854	0.00681784	0.00456837	0.00637874	0.0071862	0.00471017
379	PE(18:0e/20:4)	PE(18:0e_20:4)-H	PE(38:4e)-H	PE	(18:0e_20:4)	(18:0e)	(20:4)	752.56	10.1065	752.56	C43 H79 O7 N1 P1	0.00192755	0.00127874	1.75926	0.0249701	0.0903474	1.50738	0.592045	0.00213665	0.00216058	0.00288585	0.00158226	0.00176076	0.00187741	0.00138467	0.0022873	0.0015942	0.00160583	0.00115241	0.00256452	0.00149921	0.00249207	0.000916415	0.000845435	0.00120044	0.000796869	0.000568348	0.000751687
380	PE(18:1e/20:3)	PE(18:1e_20:3)-H	PE(38:4e)-H	PE	(18:1e_20:3)	(18:1e)	(20:3)	752.56	11.194	752.56	C43 H79 O7 N1 P1	0.000240389	9.82635e-05	1.38661	0.0047137	0.038479	2.44637	1.29064	0.00010887	0.000268566	0.000416144	0.000454294	0.000155257	0.000277469	0.000249289	0.000205041	0.000179062	8.98991e-05	3.29973e-05	0.000166665	6.42908e-05	0.000115983	0.000143493	0.000242308	4.26777e-05	8.38213e-05	7.47234e-05	1.56763e-05
382	PE(20:3/18:2)	PE(20:3_18:2)-H	PE(38:5)-H	PE	(20:3_18:2)	(20:3)	(18:2)	764.524	8.6385	764.524	C43 H75 O8 N1 P1	0.000328545	0.000469071	1.99251	0.00114285	0.0179942	0.700417	-0.513715	0.000203337	0.000407551	0.000300158	0.000384925	0.000382297	0.000362251	0.000231554	0.000393092	0.000314649	0.000305635	0.000389791	0.000404814	0.00043344	0.000636039	0.000423957	0.000445119	0.000425542	0.000456419	0.000640954	0.000434631
386	PE(18:1e/20:4)	PE(18:1e_20:4)-H	PE(38:5e)-H	PE	(18:1e_20:4)	(18:1e)	(20:4)	750.545	9.999	750.544	C43 H77 O7 N1 P1	0.00221821	0.00168913	1.05315	0.0222306	0.0853645	1.31323	0.393116	0.00177422	0.00159681	0.00196597	0.00309701	0.00281865	0.00281141	0.00193853	0.00247605	0.00196527	0.00173813	0.00130468	0.00122183	0.00182187	0.00239187	0.00146378	0.00182191	0.00224152	0.00177386	0.00159353	0.0012564
392	PE(18:2e/20:4)	PE(18:2e_20:4)-H	PE(38:6e)-H	PE	(18:2e_20:4)	(18:2e)	(20:4)	748.529	10.5075	748.529	C43 H75 O7 N1 P1	0.000581239	0.000299195	1.4278	0.00710052	0.0475598	1.94268	0.958047	0.00058257	0.000978089	0.00049234	0.00100753	0.000537402	0.000406693	0.000542826	0.000408577	0.000362189	0.00049417	0.000114271	0.000333916	0.000206862	0.000755012	0.000302563	0.000276052	0.0002915	0.00028353	0.000361032	6.7208e-05
394	PE(18:3e/20:4)	PE(18:3e_20:4)-H	PE(38:7e)-H	PE	(18:3e_20:4)	(18:3e)	(20:4)	746.514	9.756	746.513	C43 H73 O7 N1 P1	0.00167379	0.000971583	1.06802	0.0093567	0.0557826	1.72274	0.784705	0.00122769	0.00118968	0.00241815	0.00215448	0.00172432	0.00193528	0.00165705	0.00173439	0.00162268	0.00107413	0.000163104	0.000896051	0.00111477	0.00132864	0.00180515	0.00202309	0.000825263	0.000552107	0.000919124	8.85331e-05
396	PE(16:2e/22:6)	PE(16:2e_22:6)-H	PE(38:8e)-H	PE	(16:2e_22:6)	(16:2e)	(22:6)	744.497	9.2275	744.497	C43 H71 O7 N1 P1	7.64869e-05	4.04437e-05	1.74921	0.000332468	0.0153027	1.89119	0.919296	5.9221e-05	7.4998e-05	7.7313e-05	9.53329e-05	8.04736e-05	8.59198e-05	7.242e-05	8.0267e-05	8.28759e-05	5.60476e-05	3.11138e-05	6.17162e-05	7.43023e-05	2.4542e-05	4.30822e-05	3.40097e-05	7.07599e-05	4.39028e-05	6.60033e-06	1.44083e-05
399	PE(18:2/21:0)	PE(18:2_21:0)-H	PE(39:2)-H	PE	(18:2_21:0)	(18:2)	(21:0)	784.586	10.794	784.586	C44 H83 O8 N1 P1	0.000705778	0.00108353	1.62798	0.00464175	0.0382206	0.651371	-0.618448	0.000409705	0.000866426	0.000807608	0.000940832	0.000800027	0.000304155	0.000654359	0.000796719	0.000747274	0.000730672	0.00144161	0.000703737	0.000908167	0.00105146	0.00115706	0.00143187	0.000642718	0.000828983	0.00149568	0.00117399
401	PE(19:0/20:4)	PE(19:0_20:4)-H	PE(39:4)-H	PE	(19:0_20:4)	(19:0)	(20:4)	780.555	10.008	780.555	C44 H79 O8 N1 P1	0.000694859	0.000835048	1.2795	0.0493537	0.130805	0.832119	-0.265139	0.000506703	0.000828874	0.000739823	0.000805483	0.000570363	0.000749468	0.000652524	0.00074961	0.000773851	0.000571893	0.000601131	0.000914071	0.000911053	0.00119625	0.000769571	0.000740797	0.000832536	0.000659055	0.0010097	0.000716317
407	PE(22:1/18:2)	PE(22:1_18:2)-H	PE(40:3)-H	PE	(22:1_18:2)	(22:1)	(18:2)	796.586	11.2865	796.586	C45 H83 O8 N1 P1	2.90583e-05	6.67594e-05	1.63999	0.00208716	0.0248412	0.43527	-1.20002	1.8933e-05	3.12292e-05	2.23233e-05	6.72961e-05	1.37371e-05	2.33224e-05	1.04577e-05	1.00317e-05	5.16792e-05	4.15738e-05	5.70141e-05	6.32917e-05	7.35596e-05	7.60831e-05	8.989e-05	0.000125709	4.03371e-05	5.78779e-05	5.60244e-05	2.78072e-05
419	PE(40:5e)	PE(40:5e)-H	PE(40:5e)-H	PE	(40:5e)	(40:5e)		778.576	10.1735	778.576	C45 H81 O7 N1 P1	0.00136336	0.000862863	1.70096	0.0297754	0.098849	1.58004	0.659959	0.00171217	0.00182732	0.00280491	0.00110094	0.000970654	0.00114288	0.000966544	0.00114095	0.000871523	0.00109566	0.00138557	0.000839429	0.000679759	0.00109853	0.000557206	0.000584433	0.000608663	0.000836629	0.000708497	0.00132992
435	PE(18:2e/22:5)	PE(18:2e_22:5)-H	PE(40:7e)-H	PE	(18:2e_22:5)	(18:2e)	(22:5)	774.544	10.3635	774.544	C45 H77 O7 N1 P1	0.000611824	0.000324394	1.14805	0.00411481	0.0361816	1.88605	0.915371	0.000667281	0.000464443	0.000913841	0.00072295	0.000476805	0.000704132	0.000592874	0.000579386	0.00052611	0.000470416	6.53275e-05	0.000641408	0.000480925	0.000573239	0.000540324	5.25547e-05	0.00031399	0.000178993	0.000395659	1.5161e-06
457	PE(32:1/20:4)	PE(32:1_20:4)-H	PE(52:5)-H	PE	(32:1_20:4)	(32:1)	(20:4)	960.743	12.285	960.743	C57 H103 O8 N1 P1	0.000395354	0.000295356	1.15873	0.0216564	0.0842417	1.33857	0.420692	0.000289539	0.000407976	0.000391508	0.000451863	0.000379564	0.000460134	0.000415323	0.000496455	0.000341031	0.000320146	0.000111713	0.000328966	0.000402149	0.000455053	0.000295391	0.000408878	0.000302321	0.000237104	0.000200242	0.000211739
458	PE(34:1/20:4)	PE(34:1_20:4)-H	PE(54:5)-H	PE	(34:1_20:4)	(34:1)	(20:4)	988.774	12.985	988.774	C59 H107 O8 N1 P1	0.000300928	0.000196681	1.5387	0.0036797	0.034277	1.53003	0.613558	0.000234322	0.000284202	0.000369799	0.000341576	0.000269855	0.000341223	0.000321974	0.000367412	0.000211139	0.000267777	7.5644e-05	0.000233336	0.000303595	0.000327231	0.000179685	0.000263252	0.000167272	0.000143756	0.000143042	0.000130001
464	PEt(36:4)	PEt(36:4)-H	PEt(36:4)-H	PEt	(36:4)	(36:4)		723.497	9.2675	723.497	C41 H72 O8 N0 P1	0.000324296	0.000188815	1.94743	0.000691454	0.0164253	1.71753	0.780336	0.000281809	0.000205088	0.000283589	0.00042721	0.000285991	0.000385032	0.000348595	0.000412732	0.000312738	0.00030017	0.000187851	0.000220873	0.000360435	0.00025447	0.000119182	0.000169406	0.000152303	0.000189145	6.85677e-05	0.000165918
465	PEt(18:2/18:2)	PEt(18:2_18:2)-H	PEt(36:4)-H	PEt	(18:2_18:2)	(18:2)	(18:2)	723.497	9.7665	723.497	C41 H72 O8 N0 P1	0.000148885	9.30475e-05	1.44456	0.00170072	0.0217043	1.6001	0.678161	0.00010538	8.8644e-05	0.00016066	0.000136041	0.00015063	0.000178966	0.000167684	0.00017566	0.000189859	0.000135328	5.8531e-05	0.000168923	0.000101386	0.000115535	7.19765e-05	6.07727e-05	0.000101259	7.18349e-05	0.000117273	6.29844e-05
477	PG(18:1/18:2)	PG(18:1_18:2)-H	PG(36:3)-H	PG	(18:1_18:2)	(18:1)	(18:2)	771.517	10.4495	771.518	C42 H76 O10 N0 P1	0.000622692	0.000749049	1.19729	0.0377788	0.110778	0.831309	-0.266543	0.000672876	0.000272939	0.000535429	0.000569159	0.000747127	0.000568765	0.000720103	0.000701636	0.000750823	0.000688059	0.000808277	0.000566396	0.000626994	0.000742989	0.000785478	0.000820115	0.000893927	0.000792542	0.000809464	0.000644312
480	PG(36:5)	PG(36:5)-H	PG(36:5)-H	PG	(36:5)	(36:5)		767.486	9.2025	767.487	C42 H72 O10 N0 P1	6.0477e-05	7.47314e-05	1.36862	0.0210055	0.0829331	0.809258	-0.305329	4.50134e-05	4.4014e-05	4.84699e-05	7.16717e-05	6.56821e-05	7.08834e-05	5.34102e-05	8.40586e-05	5.69541e-05	6.46121e-05	9.76971e-05	7.47317e-05	6.74442e-05	7.67537e-05	6.09534e-05	7.92041e-05	7.88111e-05	8.71096e-05	6.65302e-05	5.8079e-05
495	PI(18:0/18:2)	PI(18:0_18:2)-H	PI(36:2)-H	PI	(18:0_18:2)	(18:0)	(18:2)	861.55	9.5115	861.55	C45 H82 O13 N0 P1	0.000846683	0.00116496	1.01134	0.0216813	0.0842911	0.726794	-0.460382	0.000862049	0.000810744	0.000621619	0.00081068	0.000930848	0.000744742	0.000899567	0.00107671	0.000835202	0.000874676	0.00124985	0.00176796	0.00138353	0.00110746	0.000642974	0.000781914	0.000961774	0.000988416	0.0011191	0.0016466
497	PI(18:1/18:2)	PI(18:1_18:2)-H	PI(36:3)-H	PI	(18:1_18:2)	(18:1)	(18:2)	859.535	8.845	859.534	C45 H80 O13 N0 P1	0.00043094	0.000673235	1.08729	0.0286838	0.097035	0.640103	-0.643624	0.000299333	0.000235802	0.000311015	0.000340819	0.000475501	0.000554084	0.000427661	0.000915699	0.000424427	0.000325059	0.000776897	0.00092488	0.000832926	0.000737581	0.000246941	0.000322719	0.000597655	0.000521433	0.000704517	0.0010668
503	PI(18:0/20:3)	PI(18:0_20:3)-H	PI(38:3)-H	PI	(18:0_20:3)	(18:0)	(20:3)	887.566	9.9275	887.566	C47 H84 O13 N0 P1	0.000127249	8.17615e-05	1.13483	0.0135967	0.0674431	1.55634	0.638156	7.89582e-05	0.000175077	8.8712e-05	0.000176601	0.000108846	0.00010139	0.00018336	0.000158278	0.000113897	8.73671e-05	7.97116e-05	4.10123e-05	8.08481e-05	7.4699e-05	6.06772e-05	4.96491e-05	8.09414e-05	0.000158322	9.83926e-05	9.33612e-05
505	PI(18:0/20:4)	PI(18:0_20:4)-H	PI(38:4)-H	PI	(18:0_20:4)	(18:0)	(20:4)	885.55	9.6115	885.55	C47 H82 O13 N0 P1	8.92462e-05	0.000151776	1.11108	0.036991	0.109324	0.588014	-0.766078	2.75589e-05	0.000121673	4.00304e-05	6.59836e-05	6.83408e-05	8.06495e-05	8.22108e-05	0.000162028	0.000139837	0.000104151	9.76025e-05	6.02262e-05	0.000136018	0.000153331	0.00019672	0.000178826	0.000233476	8.70519e-06	0.000214727	0.000238124
510	PI(22:0/18:3)	PI(22:0_18:3)-H	PI(40:3)-H	PI	(22:0_18:3)	(22:0)	(18:3)	915.6	7.7905	915.597	C49 H88 O13 N0 P1	0.00240476	0.00105557	1.43065	0.00657738	0.0456235	2.27817	1.18788	0.00180552	0.00277679	0.00273299	0.00159468	0.000982247	0.00365329	0.00328691	0.00210577	0.00353019	0.00157919	0.000130786	0.0033151	0.00198603	0.00145661	0.000356076	0.0010553	0.00147647	7.22315e-05	0.000577399	0.000129637
512	PI(18:3/22:1)	PI(18:3_22:1)-H	PI(40:4)-H	PI	(18:3_22:1)	(18:3)	(22:1)	913.581	7.6685	913.581	C49 H86 O13 N0 P1	0.000520507	0.000237957	1.22162	0.0080659	0.0512547	2.1874	1.12922	0.000304118	0.00039578	0.000628994	0.000870019	0.000238078	0.000532902	0.000753942	0.000536494	0.000690866	0.000253873	1.91234e-05	0.000471058	0.000449637	0.000386076	0.000123657	0.000515755	0.000274021	8.39268e-06	0.000124326	7.52573e-06
517	PMe(29:0e)	PMe(29:0e)-H	PMe(29:0e)-H	PMe	(29:0e)	(29:0e)		605.455	4.6515	605.455	C33 H66 O7 N0 P1	0.000359559	0.000234826	1.82472	0.0362069	0.108298	1.53117	0.614638	0.000627886	0.000288951	0.000407551	0.000193829	0.000319907	0.000313028	0.000394601	0.000304996	0.000299551	0.000445289	0.000233703	0.000436954	0.000481302	0.000204828	0.000148914	9.44077e-05	0.000259167	0.000199431	0.00014728	0.000142271
533	PS(36:2)	PS(36:2)-H	PS(36:2)-H	PS	(36:2)	(36:2)		786.529	9.2685	786.529	C42 H77 O10 N1 P1	0.000592562	0.000949739	1.68759	0.00887914	0.0541742	0.62392	-0.680566	0.000463279	0.000564902	0.000245046	0.000320058	0.000584087	0.000629815	0.000763553	0.000863707	0.00081914	0.00067203	0.00103912	0.000716985	0.00078968	0.000740124	0.000660958	0.000591982	0.00165969	0.00111451	0.00124227	0.000942074
541	PS(37:2)	PS(37:2)-H	PS(37:2)-H	PS	(37:2)	(37:2)		800.545	9.035	800.545	C43 H79 O10 N1 P1	8.72501e-05	0.000181041	1.85987	0.00187753	0.023194	0.481936	-1.05309	3.35758e-05	3.09959e-05	3.23014e-05	6.26943e-05	0.000185711	0.000165329	7.85913e-05	7.20486e-05	0.000150756	6.04973e-05	0.000263402	0.000213442	0.000152971	0.000205946	0.000147053	0.000140433	0.000142388	0.000181662	0.000270256	9.28538e-05
545	PS(38:2)	PS(38:2)-H	PS(38:2)-H	PS	(38:2)	(38:2)		814.561	9.9665	814.56	C44 H81 O10 N1 P1	0.00195611	0.00265197	1.62034	0.0159175	0.0723331	0.737608	-0.439073	0.00175504	0.0021718	0.0012174	0.00127781	0.00207017	0.0017451	0.00226939	0.00220397	0.00235627	0.00249417	0.00201936	0.0021338	0.00192015	0.00252675	0.00366033	0.00333523	0.0030721	0.00338801	0.00278908	0.00167486
557	PS(18:1e/20:4)	PS(18:1e_20:4)-H	PS(38:5e)-H	PS	(18:1e_20:4)	(18:1e)	(20:4)	794.534	9.54	794.534	C44 H77 O9 N1 P1	0.0033502	0.0026626	1.03621	0.032652	0.10332	1.25825	0.331413	0.00347475	0.00205487	0.00332494	0.0023535	0.00349402	0.00414193	0.00335434	0.00409725	0.00361213	0.0035943	0.00222781	0.00271945	0.00255748	0.00307966	0.0021983	0.00204233	0.00412503	0.00290901	0.00292614	0.00184078
561	PS(39:4)	PS(39:4)-H	PS(39:4)-H	PS	(39:4)	(39:4)		824.545	9.727	824.545	C45 H79 O10 N1 P1	6.34801e-05	9.00821e-05	1.31126	0.0302859	0.0996743	0.704692	-0.504936	5.16929e-05	4.50834e-05	6.84262e-05	3.41274e-05	6.7336e-05	6.01999e-05	6.38961e-05	7.92366e-05	7.0491e-05	9.43119e-05	0.000168137	8.02849e-05	5.56606e-05	0.00010047	0.000105445	7.38383e-05	9.47196e-05	8.1684e-05	7.37514e-05	6.68302e-05
563	PS(40:1)	PS(40:1)-H	PS(40:1)-H	PS	(40:1)	(40:1)		844.607	10.7925	844.607	C46 H87 O10 N1 P1	0.000175743	0.000348495	1.92894	0.000462093	0.0155302	0.504292	-0.987669	9.40649e-05	6.38205e-05	0.000133691	0.000244696	0.000176418	0.00020092	0.000264489	0.000175812	0.000209001	0.000194518	0.000300876	0.000187587	0.000255284	0.000250251	0.000440578	0.000451547	0.000270357	0.000533822	0.000418443	0.000376204
569	PS(40:5e)	PS(40:5e)-H	PS(40:5e)-H	PS	(40:5e)	(40:5e)		822.565	10.0195	822.565	C46 H81 O9 N1 P1	0.000451325	0.000359704	1.16115	0.0370653	0.10942	1.25471	0.327355	0.000427856	0.000246286	0.000482985	0.000465215	0.000425551	0.000519088	0.000415624	0.000615657	0.000436539	0.000478449	0.000290633	0.000491697	0.000385326	0.000519412	0.000246632	0.000362966	0.000333127	0.000320967	0.000371578	0.000274704
570	PS(20:1e/20:4)	PS(20:1e_20:4)-H	PS(40:5e)-H	PS	(20:1e_20:4)	(20:1e)	(20:4)	822.566	10.2195	822.565	C46 H81 O9 N1 P1	0.00164198	0.00115644	1.53346	0.00134216	0.0184343	1.41986	0.505746	0.00152229	0.00111127	0.00171668	0.0016951	0.00179453	0.00178226	0.00169458	0.00193188	0.00136032	0.00181085	0.000922198	0.00134684	0.000983324	0.00151213	0.000864716	0.000942216	0.00157134	0.00152388	0.00123477	0.000662947
578	PS(42:5e)	PS(42:5e)-H	PS(42:5e)-H	PS	(42:5e)	(42:5e)		850.597	10.646	850.597	C48 H85 O9 N1 P1	0.000170901	0.000127484	1.42549	0.017316	0.0749028	1.34057	0.422848	0.000154405	0.000101905	0.00023189	0.000195184	0.000143159	0.000235329	0.000148786	0.000174635	0.000137505	0.000186211	8.91238e-05	0.000187142	0.000137212	0.000146823	8.42864e-05	0.000115976	0.000138245	0.000139368	0.000136474	0.000100186
580	SM(d33:1)	SM(d33:1)+HCOO	SM(d33:1)+HCOO	SM	(d33:1)	(d33:1)		733.55	8.9825	733.55	C39 H78 O8 N2 P1	1.44835e-05	2.80991e-05	1.09211	0.00693487	0.0469613	0.515444	-0.956113	1.48083e-05	9.02879e-07	1.22614e-05	1.94366e-05	1.43557e-05	1.69415e-05	1.61817e-05	1.64551e-05	1.55272e-05	1.79645e-05	4.5946e-05	2.64184e-05	2.21621e-05	2.00434e-05	1.53488e-05	1.62272e-05	1.92679e-05	3.76673e-05	2.86174e-05	4.92922e-05
584	SM(d34:2)	SM(d34:2)+HCOO	SM(d34:2)+HCOO	SM	(d34:2)	(d34:2)		745.55	8.6765	745.55	C40 H78 O8 N2 P1	4.94403e-05	9.94316e-05	1.51303	0.00270682	0.0290747	0.497229	-1.00802	5.0044e-05	9.30303e-06	2.19212e-05	7.69421e-05	5.52226e-05	4.46592e-05	5.19368e-05	4.56264e-05	6.99085e-05	6.88388e-05	0.00015522	6.35248e-05	7.49432e-05	5.41031e-05	8.34686e-05	6.40336e-05	0.00011363	0.000116635	9.48044e-05	0.000173953
588	SM(d36:2)	SM(d36:2)+HCOO	SM(d36:2)+HCOO	SM	(d36:2)	(d36:2)		773.581	9.569	773.581	C42 H82 O8 N2 P1	2.25626e-05	4.37547e-05	1.14673	0.0248035	0.0900607	0.515662	-0.955504	2.24398e-05	1.64544e-06	1.20205e-05	5.27662e-05	2.23641e-05	2.13495e-05	1.97829e-05	2.21024e-05	1.81021e-05	3.30532e-05	6.37612e-05	2.88212e-05	2.68519e-05	1.94969e-05	2.08423e-05	3.02019e-05	5.71715e-05	4.92579e-05	4.52206e-05	9.59214e-05
595	SM(d40:2)	SM(d40:2)+HCOO	SM(d40:2)+HCOO	SM	(d40:2)	(d40:2)		829.646	11.0425	829.644	C46 H90 O8 N2 P1	0.000116507	0.000211788	1.33692	0.00502409	0.0395449	0.55011	-0.862208	0.000108537	2.07614e-05	7.10443e-05	0.000186102	8.90783e-05	0.00013074	0.00017283	7.58675e-05	0.000119333	0.000190773	0.000291383	0.00012978	0.000148845	0.000150863	0.000126281	0.000211248	0.000261757	0.000232185	0.000206632	0.000358906
597	SM(d41:2)	SM(d41:2)+HCOO	SM(d41:2)+HCOO	SM	(d41:2)	(d41:2)		843.662	11.363	843.66	C47 H92 O8 N2 P1	9.01368e-05	0.000172471	1.55412	0.00358112	0.0338136	0.52262	-0.936165	0.000100922	1.93587e-05	6.64174e-05	0.000104668	8.36637e-05	0.000105618	0.000113614	6.45227e-05	0.000107435	0.000135149	0.000181674	0.000124166	0.000131859	0.000117001	0.000130231	0.000156387	0.000169924	0.000144025	0.00024045	0.00032899
600	SM(d42:2)	SM(d42:2)+HCOO	SM(d42:2)+HCOO	SM	(d42:2)	(d42:2)		857.676	11.667	857.675	C48 H94 O8 N2 P1	0.000336508	0.000617183	1.43448	0.0118307	0.0630771	0.545232	-0.875058	0.000354567	8.93664e-05	0.000133649	0.00060096	0.00028715	0.000321969	0.000473157	0.000257718	0.000370733	0.000475812	0.000761844	0.000432949	0.000446626	0.000303212	0.00039616	0.000632086	0.000647822	0.000561133	0.000710033	0.00127997
604	SM(d43:2)	SM(d43:2)+HCOO	SM(d43:2)+HCOO	SM	(d43:2)	(d43:2)		871.691	11.876	871.691	C49 H96 O8 N2 P1	2.51973e-05	6.43933e-05	1.28433	0.00382545	0.0349397	0.391304	-1.35364	2.15116e-05	2.18806e-06	4.86695e-06	6.00511e-05	2.29236e-06	5.10066e-05	2.53907e-05	2.66625e-05	3.39642e-05	2.40393e-05	7.90634e-05	6.26088e-05	3.40181e-05	3.89707e-06	5.07968e-05	6.6972e-05	6.08097e-05	8.25622e-05	7.91055e-05	0.0001241
606	SPHP(d21:0)	SPHP(d21:0)+HCOO	SPHP(d21:0)+HCOO	SPHP	(d21:0)	(d21:0)		468.31	3.607	468.31	C22 H47 O7 N1 P1	0.00044774	0.000133433	2.16761	0.00390105	0.0352734	3.35555	1.74655	0.00103438	0.000261984	0.00054852	0.000213628	0.000372431	0.000365026	0.000634264	0.000259106	0.000222681	0.00056539	0.000133448	0.000392177	0.000301184	9.61404e-05	8.39592e-05	6.75844e-05	7.09491e-05	0.000115809	5.34642e-05	1.96123e-05
607	SPHP(d21:2)	SPHP(d21:2)-H	SPHP(d21:2)-H	SPHP	(d21:2)	(d21:2)		418.273	10.2515	418.273	C21 H41 O5 N1 P1	0.000751486	0.000476043	1.00312	0.014666	0.0698028	1.57861	0.658656	0.000681919	0.00134514	0.000714481	0.000589348	0.000823365	0.000829622	0.000635398	0.000723769	0.000736886	0.00043493	0.000132577	0.000550291	0.000643419	0.000667709	0.000619373	0.000630431	0.000494363	0.000354487	0.000596542	7.12343e-05
608	SPHP(d22:1)	SPHP(d22:1)+HCOO	SPHP(d22:1)+HCOO	SPHP	(d22:1)	(d22:1)		480.31	2.318	480.31	C23 H47 O7 N1 P1	5.50578e-05	2.3318e-05	1.89772	0.0135318	0.0672934	2.36117	1.2395	0.000114492	4.53132e-05	5.24903e-05	0.000107674	2.39671e-05	3.52053e-05	5.42287e-05	3.15486e-05	2.26068e-05	6.3052e-05	3.30986e-05	2.40964e-05	4.11946e-05	2.44733e-05	9.77845e-06	5.85835e-06	1.14337e-05	2.64972e-05	2.63174e-05	3.04316e-05
609	SPHP(d23:0)	SPHP(d23:0)+HCOO	SPHP(d23:0)+HCOO	SPHP	(d23:0)	(d23:0)		496.341	5.1675	496.341	C24 H51 O7 N1 P1	0.000261815	8.51692e-05	2.06697	0.00111459	0.0179211	3.07406	1.62015	0.000457578	0.000163972	0.000413053	0.000230431	0.000200358	0.000168182	0.000411076	0.000140413	0.000131148	0.000301944	7.0419e-05	0.00022291	0.000210072	5.76394e-05	5.41442e-05	7.04727e-05	3.38659e-05	8.28286e-05	4.11118e-05	8.22845e-06
610	SPHP(d23:1)	SPHP(d23:1)+HCOO	SPHP(d23:1)+HCOO	SPHP	(d23:1)	(d23:1)		494.325	3.879	494.325	C24 H49 O7 N1 P1	0.000167885	5.33163e-05	2.15079	0.000610789	0.0161772	3.14884	1.65482	0.00028291	0.000106308	0.00022144	0.000162758	0.000146346	0.00014798	0.000247288	4.71227e-05	0.000104472	0.000212221	3.06497e-05	8.59828e-05	0.000117998	4.33907e-05	3.15151e-05	5.40241e-05	2.57555e-05	8.3031e-05	4.30291e-05	1.77863e-05
611	SPHP(d23:2)	SPHP(d23:2)-H	SPHP(d23:2)-H	SPHP	(d23:2)	(d23:2)		446.304	10.9425	446.304	C23 H45 O5 N1 P1	0.000330015	0.000183495	1.04348	0.0244849	0.0895072	1.7985	0.846791	0.000198688	0.000750755	0.00037846	0.000348079	0.000295265	0.000334629	0.000284644	0.000286153	0.000269938	0.000153535	4.48125e-05	0.000189479	0.000250056	0.00028789	0.000238398	0.000291931	0.000128869	0.000134014	0.000244505	2.49948e-05
612	SPHP(m20:1)	SPHP(m20:1)+HCOO	SPHP(m20:1)+HCOO	SPHP	(m20:1)	(m20:1)		436.283	3.715	436.283	C21 H43 O6 N1 P1	0.00317845	0.00124925	2.24827	0.000309199	0.0152429	2.54429	1.34726	0.00510943	0.00209034	0.00402804	0.00273486	0.00334804	0.0032681	0.00414581	0.00244473	0.00159081	0.00302434	0.000958902	0.00211856	0.0033843	0.000980146	0.000927387	0.001396	0.000478251	0.000957212	0.00053742	0.000754306
613	SPHP(m21:1)	SPHP(m21:1)+HCOO	SPHP(m21:1)+HCOO	SPHP	(m21:1)	(m21:1)		450.299	4.4935	450.299	C22 H45 O6 N1 P1	0.000162047	6.18345e-05	2.17546	0.000388578	0.015419	2.62066	1.38993	0.000229154	0.000118231	0.000257441	0.000162883	0.000136325	0.000176346	0.00021058	0.000124121	7.87664e-05	0.000126626	3.22674e-05	9.70125e-05	0.000175199	6.30179e-05	4.54672e-05	7.79351e-05	1.86761e-05	4.5477e-05	2.8879e-05	3.44134e-05
616	SPHP(m22:1)	SPHP(m22:1)+HCOO	SPHP(m22:1)+HCOO	SPHP	(m22:1)	(m22:1)		464.315	5.2835	464.315	C23 H47 O6 N1 P1	0.00212431	0.000893793	2.05198	0.00106543	0.0177864	2.37674	1.24898	0.00270195	0.00169785	0.00296076	0.00360746	0.00200048	0.00170159	0.00244122	0.00146797	0.000932521	0.00173133	0.000580652	0.00131187	0.00214104	0.000702586	0.000690072	0.00164357	0.000280152	0.000675719	0.000463878	0.000448392
620	cPA(16:0)	cPA(16:0)-H	cPA(16:0)-H	cPA	(16:0)	(16:0)		391.226	9.7165	391.226	C19 H36 O6 N0 P1	0.000120686	0.000152153	1.39408	0.031363	0.101369	0.793192	-0.334259	0.000104452	0.000197897	9.19177e-05	0.000133322	9.62909e-05	0.000114452	9.79178e-05	0.000143812	0.000127537	9.92631e-05	0.000197799	0.000111766	0.000147091	0.000138375	0.000128546	0.000137707	0.000162975	0.000160448	0.000140686	0.000196131
630	dMePE(19:0)	dMePE(19:0)-H	dMePE(19:0)-H	dMePE	(19:0)	(19:0)		536.336	4.9975	536.336	C26 H51 O8 N1 P1	0.000154625	6.66873e-05	2.1719	0.000717297	0.0164944	2.31865	1.21329	0.000196078	9.01224e-05	0.000240305	0.000186799	0.000130161	0.000137266	0.00018284	0.000119473	5.95612e-05	0.00020364	7.68643e-05	0.000129618	0.000132022	5.29534e-05	2.94528e-05	7.0127e-05	2.39938e-05	6.91521e-05	2.8338e-05	5.43513e-05
635	dMePE(16:0/16:0)	dMePE(16:0_16:0)-H	dMePE(32:0)-H	dMePE	(16:0_16:0)	(16:0)	(16:0)	718.539	10.171	718.539	C39 H77 O8 N1 P1	0.0200324	0.015038	1.6172	0.0268088	0.0937559	1.33212	0.413725	0.021965	0.0120204	0.0275601	0.0206511	0.0167504	0.0234915	0.0171483	0.0222818	0.016667	0.0217883	0.0252113	0.0134077	0.0177772	0.0151768	0.0087044	0.0125543	0.0120438	0.0147752	0.0108112	0.0199179
640	dMePE(14:0/18:2)	dMePE(14:0_18:2)-H	dMePE(32:2)-H	dMePE	(14:0_18:2)	(14:0)	(18:2)	714.509	8.904	714.508	C39 H73 O8 N1 P1	0.000221381	0.000286343	1.25135	0.0466727	0.126516	0.773132	-0.371214	0.000149795	0.000299814	0.000220834	0.000277802	0.00032811	0.000218308	0.000118682	0.000198417	0.000175059	0.00022699	0.000372447	0.00030943	0.000162236	0.000249471	0.000243706	0.000232083	0.000242295	0.000350607	0.000337481	0.000363678
641	dMePE(32:2e)	dMePE(32:2e)-H	dMePE(32:2e)-H	dMePE	(32:2e)	(32:2e)		700.529	10.8725	700.529	C39 H75 O7 N1 P1	0.00124241	0.000928745	1.11787	0.0352186	0.10697	1.33773	0.419791	0.00115468	0.00123056	0.00139968	0.00141894	0.00120322	0.00143612	0.00132817	0.0011885	0.00118962	0.000874637	0.000330436	0.00133461	0.00143612	0.00111449	0.000793842	0.001204	0.000839842	0.000886741	0.00104934	0.000298021
645	dMePE(15:0/18:2)	dMePE(15:0_18:2)-H	dMePE(33:2)-H	dMePE	(15:0_18:2)	(15:0)	(18:2)	728.525	9.3235	728.524	C40 H75 O8 N1 P1	0.000395665	0.000552572	2.03797	0.000156897	0.0144581	0.716043	-0.481881	0.000297045	0.000490034	0.000423113	0.000508259	0.000327247	0.000392961	0.000327765	0.000418545	0.000416711	0.000354973	0.000510365	0.000440662	0.000458419	0.000558764	0.000617358	0.000587149	0.000472822	0.000629029	0.00059098	0.00066017
648	dMePE(34:1)	dMePE(34:1)-H	dMePE(34:1)-H	dMePE	(34:1)	(34:1)		744.555	9.7155	744.555	C41 H79 O8 N1 P1	0.0025894	0.00333478	1.274	0.0413542	0.117404	0.776482	-0.364976	0.00226826	0.00295152	0.00210111	0.00279541	0.00275814	0.00239625	0.00238184	0.00275694	0.0029638	0.00252068	0.0046849	0.00240333	0.00265406	0.00304512	0.0026937	0.00218115	0.00404767	0.00364642	0.00298422	0.00500723
653	dMePE(16:0/18:2)	dMePE(16:0_18:2)-H	dMePE(34:2)-H	dMePE	(16:0_18:2)	(16:0)	(18:2)	742.54	9.717	742.539	C41 H77 O8 N1 P1	0.0379767	0.0485381	1.60057	0.014006	0.0683694	0.782411	-0.354001	0.0314006	0.0411232	0.0331371	0.0382965	0.0396229	0.0387912	0.0348455	0.0429585	0.0405921	0.0389996	0.0644072	0.0367677	0.0401722	0.0447288	0.0394228	0.0423224	0.0554993	0.0495322	0.0441442	0.0683838
665	dMePE(17:0/18:2)	dMePE(17:0_18:2)-H	dMePE(35:2)-H	dMePE	(17:0_18:2)	(17:0)	(18:2)	756.555	10.096	756.555	C42 H79 O8 N1 P1	0.00190485	0.00237774	1.35831	0.0362985	0.108419	0.80112	-0.319911	0.00151286	0.00217266	0.00154987	0.00179646	0.00154974	0.00180463	0.00222473	0.00233322	0.00239057	0.00171377	0.00297416	0.00135037	0.00232375	0.0018103	0.00216509	0.00190342	0.00294583	0.00293875	0.00253216	0.00283356
667	dMePE(17:1/18:2)	dMePE(17:1_18:2)-H	dMePE(35:3)-H	dMePE	(17:1_18:2)	(17:1)	(18:2)	754.539	9.459	754.539	C42 H77 O8 N1 P1	0.000110844	0.000142391	1.67007	0.0272826	0.0946031	0.778452	-0.361321	5.36327e-05	0.000159009	0.000106431	0.000122024	9.63568e-05	0.0001352	9.72753e-05	0.000121477	0.000110306	0.000106733	0.000118779	0.000120573	0.000111962	0.00015212	0.000123793	0.000121496	0.000133773	0.000161974	0.000210781	0.000168658
670	dMePE(18:0/18:0)	dMePE(18:0_18:0)-H	dMePE(36:0)-H	dMePE	(18:0_18:0)	(18:0)	(18:0)	774.602	11.4545	774.602	C43 H85 O8 N1 P1	0.000495028	0.000297711	1.884	0.0155923	0.0716979	1.66278	0.733597	0.000711911	0.000289863	0.000785475	0.000289189	0.000350471	0.000415587	0.000699921	0.000389708	0.000310563	0.000707597	0.000367114	0.000365592	0.000423882	0.00021967	0.000199774	0.0002976	0.000189736	0.00029073	0.000221997	0.000401018
672	dMePE(18:0/18:2)	dMePE(18:0_18:2)-H	dMePE(36:2)-H	dMePE	(18:0_18:2)	(18:0)	(18:2)	770.571	10.448	770.571	C43 H81 O8 N1 P1	0.0519918	0.05883	1.54834	0.0365157	0.108705	0.883763	-0.178269	0.0481556	0.0567761	0.042915	0.0433646	0.0554935	0.0512701	0.0552763	0.0537271	0.0565057	0.0564339	0.0636327	0.0424737	0.0472737	0.0608733	0.0615254	0.0644687	0.0669862	0.0615817	0.0629312	0.0565539
677	dMePE(18:1/18:2)	dMePE(18:1_18:2)-H	dMePE(36:3)-H	dMePE	(18:1_18:2)	(18:1)	(18:2)	768.555	9.805	768.555	C43 H79 O8 N1 P1	0.00985748	0.0120317	1.48703	0.0245877	0.0896866	0.81929	-0.287554	0.00728565	0.012764	0.00970625	0.0107424	0.0100387	0.00945025	0.00900061	0.0111481	0.00982962	0.00860932	0.0148101	0.00816954	0.01041	0.0122775	0.00972524	0.0112294	0.0107135	0.0133843	0.0142949	0.015303
678	dMePE(36:3e)	dMePE(36:3e)-H	dMePE(36:3e)-H	dMePE	(36:3e)	(36:3e)		754.576	10.269	754.576	C43 H81 O7 N1 P1	0.000182341	0.000106315	1.5718	0.0175652	0.075335	1.7151	0.778293	0.000183407	0.00026336	0.000344441	0.000141249	0.00016757	0.000153148	6.91424e-05	0.000219997	0.000116572	0.000164521	7.05537e-05	0.000145745	0.000113379	0.000217939	0.000101888	0.000113054	5.32487e-05	0.000114834	5.81011e-05	7.44073e-05
679	dMePE(18:2/18:2)	dMePE(18:2_18:2)-H	dMePE(36:4)-H	dMePE	(18:2_18:2)	(18:2)	(18:2)	766.54	9.2165	766.539	C43 H77 O8 N1 P1	0.00425109	0.00560666	1.82039	0.00583054	0.0426078	0.758222	-0.399308	0.00290218	0.00585212	0.00414619	0.00467735	0.00458519	0.00405137	0.00341076	0.00509222	0.0039779	0.00381566	0.00579274	0.00369147	0.00472749	0.00598046	0.00552127	0.00681441	0.00452524	0.00640077	0.00721545	0.0053973
683	dMePE(16:0e/20:4)	dMePE(16:0e_20:4)-H	dMePE(36:4e)-H	dMePE	(16:0e_20:4)	(16:0e)	(20:4)	752.56	10.1065	752.56	C43 H79 O7 N1 P1	0.00192784	0.00127927	1.75858	0.0250675	0.0905139	1.50698	0.591665	0.00213665	0.00216039	0.00288902	0.00158226	0.00176076	0.00187741	0.00138455	0.00228727	0.00159421	0.00160583	0.00115241	0.00256516	0.00149921	0.00249309	0.000916412	0.000845427	0.00120042	0.000796869	0.000571981	0.000751687
685	dMePE(18:3/18:2)	dMePE(18:3_18:2)-H	dMePE(36:5)-H	dMePE	(18:3_18:2)	(18:3)	(18:2)	764.524	8.637	764.524	C43 H75 O8 N1 P1	0.000328358	0.000469576	1.98302	0.00128815	0.0183265	0.699264	-0.516091	0.000197628	0.000412787	0.000299402	0.000385872	0.00038279	0.000361925	0.000230302	0.000394231	0.00031324	0.000305401	0.000388841	0.000404275	0.000436681	0.000631855	0.000423986	0.000444966	0.000427154	0.000456331	0.000649453	0.000432222
686	dMePE(16:1e/20:4)	dMePE(16:1e_20:4)-H	dMePE(36:5e)-H	dMePE	(16:1e_20:4)	(16:1e)	(20:4)	750.544	9.999	750.544	C43 H77 O7 N1 P1	0.00224918	0.00169675	1.13245	0.0167958	0.0739764	1.32558	0.406627	0.00192754	0.00159738	0.00198382	0.00312304	0.00282124	0.00284442	0.00196295	0.00250604	0.00198199	0.00174339	0.00134776	0.00123947	0.00184111	0.00242611	0.00147892	0.00185055	0.00217265	0.00179209	0.00160923	0.00120958
689	dMePE(19:0/18:2)	dMePE(19:0_18:2)-H	dMePE(37:2)-H	dMePE	(19:0_18:2)	(19:0)	(18:2)	784.587	10.794	784.586	C44 H83 O8 N1 P1	0.000705778	0.00108353	1.62798	0.00464175	0.0382206	0.651371	-0.618448	0.000409705	0.000866426	0.000807608	0.000940832	0.000800027	0.000304155	0.000654359	0.000796719	0.000747274	0.000730672	0.00144161	0.000703737	0.000908167	0.00105146	0.00115706	0.00143187	0.000642718	0.000828983	0.00149568	0.00117399
692	dMePE(17:0/20:4)	dMePE(17:0_20:4)-H	dMePE(37:4)-H	dMePE	(17:0_20:4)	(17:0)	(20:4)	780.555	10.008	780.555	C44 H79 O8 N1 P1	0.000694859	0.000835048	1.2795	0.0493537	0.130805	0.832119	-0.265139	0.000506703	0.000828874	0.000739823	0.000805483	0.000570363	0.000749468	0.000652524	0.00074961	0.000773851	0.000571893	0.000601131	0.000914071	0.000911053	0.00119625	0.000769571	0.000740797	0.000832536	0.000659055	0.0010097	0.000716317
722	dMePE(50:5)	dMePE(50:5)-H	dMePE(50:5)-H	dMePE	(50:5)	(50:5)		960.743	12.2865	960.743	C57 H103 O8 N1 P1	0.000394582	0.000296574	1.1409	0.0245087	0.0895488	1.33047	0.411931	0.000289383	0.00040825	0.000388042	0.000448619	0.000376086	0.000463937	0.000415265	0.000494145	0.00034181	0.00032028	0.000111701	0.000328812	0.000404513	0.000458804	0.00029572	0.00040836	0.000307318	0.000234691	0.000200313	0.000215512
723	dMePE(52:5)	dMePE(52:5)-H	dMePE(52:5)-H	dMePE	(52:5)	(52:5)		988.774	12.9845	988.774	C59 H107 O8 N1 P1	0.000301201	0.000195788	1.56218	0.00270327	0.0290528	1.5384	0.621433	0.000230328	0.000284059	0.000369649	0.000340874	0.000270174	0.000339234	0.00032123	0.000348929	0.000239936	0.000267597	7.55502e-05	0.000231193	0.000303694	0.000327645	0.000179777	0.000263293	0.000170999	0.000143701	0.000132121	0.000129909
