# Supplementary material for: A comprehensive multiomics approach reveals that high levels of sphingolipids in cardiac cachexia adipose tissue are associated with inflammatory and fibrotic changes
Source: Lipids Health Dis. 2023 Dec 1;22:211. doi: 10.1186/s12944-023-01967-0 (PMC10691093; doi:10.1186/s12944-023-01967-0)
Supplement: Supplementary file 2 — Additional file 2. (Metabolomics data). [file 12944_2023_1967_MOESM2_ESM.xlsx]

## Sheet: C - NC
id	MS2 name	MS2 ppm	MS2 score	KEGG ID	Monoisotopic Molecular Weight	RT [min]	Formula	Molecular Weight	m/z	MEAN C1	MEAN NC	VIP	P-VALUE	Q-VALUE	FOLD CHANGE	LOG_FOLDCHANGE	C1	C2	C3	C4	C5	C6	C7	C8	C9	C10	N1	N2	N3	N4	N5	N6	N7	N8	N9	N10
289	Piperidine	4.81	89.5		85.0892	1.399	C5 H11 N	85.0896	86.0968	0.000973396	0.000694467	1.26155	0.044756	0.0878334	1.40164	0.48712	0.00116724	0.000951406	0.000596872	0.000887757	0.000822235	0.00112314	0.0015119	0.00124343	0.000791672	0.000638306	0.000665733	0.000465819	0.00100283	0.00052404	0.000687983	0.00126574	0.000304228	0.000828944	0.000789515	0.000409838
537	Phosphoric acid	3.5	90.9		97.9769	5.635	H3 O4 P	97.9772	98.9845	0.000250797	0.000215189	1.4342	0.00975588	0.0320173	1.16547	0.220917	0.000265649	0.00024902	0.000273402	0.000232505	0.000258374	0.000318446	0.000227133	0.00023394	0.000225948	0.000223553	0.000197986	0.000240573	0.000207013	0.000168581	0.000242747	0.000192086	0.000215702	0.000246775	0.000209351	0.000231076
813	2-Aminophenol	1.47	57.9		109.053	7.397	C6 H7 N O	109.053	110.06	2.56014e-05	3.00838e-05	1.32909	0.0253291	0.0603277	0.851003	-0.232763	2.27921e-05	2.42597e-05	2.56974e-05	2.83154e-05	2.73082e-05	2.67798e-05	2.24094e-05	2.46363e-05	2.88638e-05	2.49521e-05	3.07769e-05	3.33835e-05	4.25784e-05	2.91034e-05	2.55764e-05	2.50693e-05	3.10112e-05	2.95026e-05	2.6637e-05	2.71992e-05
1122	Nicotinamide	-0.21	58.5		122.048	0.828	C6 H6 N2 O	122.048	123.055	8.21161e-05	4.65682e-05	1.38677	0.00961482	0.0317072	1.76335	0.818319	7.70016e-05	0.00011735	0.000107698	0.00012962	8.34353e-05	9.25504e-05	7.77951e-05	3.53675e-05	6.94801e-05	3.08637e-05	9.29848e-05	2.63404e-05	3.10465e-05	6.20098e-05	4.78109e-05	6.7558e-05	2.52664e-05	4.35539e-05	3.89129e-05	3.01987e-05
1285	N-Acetylputrescine	-1.42	11.5		130.111	4.251	C6 H14 N2 O	130.11	131.118	1.50478e-06	9.16654e-07	1.603	0.0118299	0.0363866	1.6416	0.715099	9.42387e-07	1.77006e-06	9.40419e-07	9.43871e-07	1.29064e-06	2.08944e-06	1.15021e-06	1.35709e-06	2.66351e-06	1.90013e-06	8.276e-07	9.86963e-07	8.34851e-07	7.17922e-07	9.00593e-07	1.51681e-06	8.28064e-07	8.41762e-07	8.42668e-07	8.693e-07
1304	L-Norleucine	-0.37	58.9	C01933	131.095	0.887	C6 H13 N O2	131.095	132.102	5.71148e-05	4.33633e-05	1.28984	0.0235326	0.0575216	1.31712	0.39739	6.86595e-05	6.02015e-05	4.57397e-05	5.59535e-05	5.377e-05	5.96252e-05	8.75109e-05	6.2552e-05	3.54715e-05	4.16645e-05	4.37571e-05	2.81849e-05	4.91055e-05	3.52282e-05	5.285e-05	5.36049e-05	3.75937e-05	4.66167e-05	5.47465e-05	3.19458e-05
1334	trans-Cinnamaldehyde	-0.79	53.1	C00903	132.058	8.981	C9 H8 O	132.057	133.065	0.000122091	8.17129e-05	1.60145	0.00722591	0.0262437	1.49415	0.579321	8.67153e-05	0.000161696	0.000109573	0.000107072	0.000102063	0.000110972	9.05234e-05	9.47775e-05	0.000175599	0.000181918	0.000109018	9.06769e-05	9.86821e-05	8.76118e-05	7.61262e-05	5.76113e-05	7.61726e-05	6.844e-05	8.89028e-05	6.38872e-05
1618	ADIPATE	-0.78	18.7		146.058	8.976	C6 H10 O4	146.058	147.065	0.000465055	0.000353078	1.38711	0.012997	0.0387077	1.31715	0.397414	0.000354072	0.000579212	0.000462833	0.000431748	0.000338864	0.000413898	0.000346741	0.00048338	0.000631572	0.000608231	0.000449088	0.000306866	0.000472843	0.000370405	0.000325	0.000275315	0.000307265	0.000350315	0.000389335	0.00028435
1730	Cinnamic acid	-2.03	42.5		148.052	3.389	C9 H8 O2	148.052	149.059	3.94451e-05	2.97604e-05	1.69204	0.000869942	0.00620179	1.32542	0.406451	3.08201e-05	3.65258e-05	4.66123e-05	4.09308e-05	4.04177e-05	3.1799e-05	3.58076e-05	4.66247e-05	4.37016e-05	4.12113e-05	3.78884e-05	2.87095e-05	2.64206e-05	2.11219e-05	3.19188e-05	2.8064e-05	2.7654e-05	3.46461e-05	2.51269e-05	3.60541e-05
2080	5-Hydroxylysine	-1.29	52.2		162.1	0.692	C6 H14 N2 O3	162.1	163.108	7.2692e-06	1.30456e-05	1.47465	0.0106523	0.0339202	0.557216	-0.843692	7.25254e-06	6.29359e-06	6.13621e-06	1.06195e-05	6.05458e-06	4.05508e-06	1.36642e-05	8.41868e-06	4.84872e-06	5.34885e-06	7.86485e-06	1.9916e-05	2.44365e-05	8.0279e-06	1.08598e-05	1.48505e-05	7.41158e-06	1.49693e-05	8.55204e-06	1.35673e-05
2168	2-(3,4-dihydroxyphenyl)acetamide	0.8	48		167.058	10.948	C8 H9 N O3	167.058	168.065	1.29338e-06	9.4459e-07	1.42072	0.0130029	0.0387189	1.36925	0.453388	1.32856e-06	1.49018e-06	1.27748e-06	1.76152e-06	1.349e-06	9.76247e-07	1.19926e-06	1.52384e-06	8.20903e-07	1.20683e-06	1.26755e-06	8.94971e-07	9.23255e-07	6.74834e-07	1.0929e-06	1.49363e-06	4.93922e-07	7.25638e-07	8.14762e-07	1.06444e-06
3562	N-lauroylethanolamine	-2.53	77.1		243.22	5.622	C14 H29 N O2	243.219	244.227	2.39241e-06	1.9471e-06	1.6893	0.00142183	0.00831275	1.2287	0.297133	2.66356e-06	2.85864e-06	2.27083e-06	2.36509e-06	2.45194e-06	2.1064e-06	2.42776e-06	2.14666e-06	2.23358e-06	2.3996e-06	2.25391e-06	1.99642e-06	2.52876e-06	1.78823e-06	1.98551e-06	1.84629e-06	1.92894e-06	1.91612e-06	1.40677e-06	1.82007e-06
3940	Estrone	-2.31	45.2		270.162	7.356	C18 H22 O2	270.161	271.169	3.16529e-06	1.28135e-06	1.99504	0.000942019	0.00648377	2.47028	1.30468	5.27743e-06	2.45302e-06	3.05077e-06	2.70678e-06	3.56749e-06	2.35518e-06	5.14128e-06	2.64316e-06	3.27402e-06	1.18383e-06	1.66547e-06	1.0323e-06	1.05379e-06	9.18928e-07	1.34166e-06	1.73155e-06	1.36148e-06	1.186e-06	1.00134e-06	1.52096e-06
4114	Oleic acid	-3.37	92.3	C00712	282.256	13.169	C18 H34 O2	282.255	283.262	1.3053e-07	2.56319e-07	1.23474	0.0246969	0.0593567	0.50925	-0.973555	3.29883e-07	1.04386e-07	1.71072e-07	9.31563e-08	9.4984e-08	1.01933e-07	9.97539e-08	1.11117e-07	9.84778e-08	1.0054e-07	3.27316e-07	3.33532e-07	3.45849e-07	2.31899e-07	9.94678e-08	4.86805e-07	4.14099e-07	1.08971e-07	1.14815e-07	1.00437e-07
4129	Stearamide	-2.61	67.4		283.288	13.243	C18 H37 N O	283.287	284.294	1.44188e-07	9.39268e-08	1.62695	0.00172178	0.00932814	1.53511	0.618344	1.34844e-07	1.49032e-07	1.47044e-07	1.99038e-07	1.33368e-07	1.26886e-07	1.77234e-07	1.12079e-07	1.31366e-07	1.30989e-07	1.17028e-07	1.00437e-07	6.20277e-08	5.20278e-08	1.43259e-07	6.30978e-08	1.28934e-07	6.59321e-08	7.25495e-08	1.33975e-07
4218	Androsterone	-3.04	55.6	C00523	290.225	12.024	C19 H30 O2	290.224	291.231	2.16533e-06	1.42555e-06	1.41708	0.00252929	0.0123004	1.51894	0.603065	2.07881e-06	2.60726e-06	2.91399e-06	2.58702e-06	2.50408e-06	2.31249e-06	1.42993e-06	1.93091e-06	1.83123e-06	1.45758e-06	1.81417e-06	1.54506e-06	1.57734e-06	1.10033e-06	1.15087e-06	1.45896e-06	4.08512e-07	1.79689e-06	1.82075e-06	1.58264e-06
4322	Sphingosine	-1.94	89.8		299.282	7.699	C18 H37 N O2	299.282	300.289	4.62798e-05	4.18585e-05	1.12772	0.0454802	0.0887191	1.10562	0.144862	5.56618e-05	4.13531e-05	5.51472e-05	4.46544e-05	4.43232e-05	4.83913e-05	3.75709e-05	4.77865e-05	4.61194e-05	4.17903e-05	4.36201e-05	4.37115e-05	4.09676e-05	4.21768e-05	3.71802e-05	4.43252e-05	4.24402e-05	4.10111e-05	4.45295e-05	3.86227e-05
4434	Oleoyl ethylamide	-2.32	90.6		309.303	14.211	C20 H39 N O	309.302	310.31	1.69063e-07	8.85486e-08	1.27285	0.0465758	0.0900391	1.90927	0.933023	3.54815e-07	9.89872e-08	1.39137e-07	2.52235e-07	1.0069e-07	1.33883e-07	3.56075e-07	8.32552e-08	8.3088e-08	8.84683e-08	9.0823e-08	8.04046e-08	8.55757e-08	7.89075e-08	8.54733e-08	8.10062e-08	9.1407e-08	8.9743e-08	8.56073e-08	1.16539e-07
4524	Phytosphingosine	-2.96	76.2	C12144	317.293	7.66	C18 H39 N O3	317.292	318.299	0.00207853	0.00178424	1.68857	0.00203626	0.0104024	1.16494	0.220255	0.00247155	0.00208844	0.00237752	0.00197327	0.00203753	0.0020588	0.00176179	0.00213645	0.00206415	0.0018158	0.00196248	0.00178407	0.00177465	0.00168824	0.00160403	0.00179731	0.00184405	0.00187593	0.0017971	0.00171454
4531	Coenzyme Q2	-2.55	43.1		318.183	11.985	C19 H26 O4	318.182	319.19	3.53686e-07	2.82739e-07	1.171	0.0328957	0.0716395	1.25093	0.322996	2.72376e-07	4.9147e-07	4.5773e-07	2.65358e-07	2.56279e-07	4.07859e-07	2.77618e-07	3.62932e-07	3.64327e-07	3.80908e-07	3.05119e-07	2.72284e-07	3.40125e-07	2.58394e-07	2.18776e-07	2.48915e-07	2.67151e-07	3.85824e-07	2.54063e-07	2.7674e-07
4850	Arachidoyl Ethanolamide	-2.37	70.3		355.345	9.815	C22 H45 N O2	355.344	356.352	0.000108438	9.2587e-05	1.35323	0.0129329	0.0385839	1.1712	0.227986	0.000128453	0.000110742	0.000130878	0.00011103	0.000106371	9.44201e-05	0.000101641	8.02621e-05	0.000117129	0.000103452	0.000113216	8.98765e-05	0.000107298	7.9233e-05	8.6245e-05	9.04476e-05	9.14538e-05	8.74961e-05	9.17004e-05	8.89034e-05
4989	Riboflavin	-2	86.6	D00050	376.138	3.949	C17 H20 N4 O6	376.138	377.145	4.14709e-05	2.83255e-05	1.50435	0.00356948	0.0158971	1.46408	0.549999	4.94561e-05	5.13228e-05	4.88896e-05	4.07536e-05	3.70143e-05	3.92521e-05	5.64486e-05	3.34402e-05	2.91726e-05	2.89591e-05	3.65429e-05	3.7038e-05	3.61906e-05	3.05316e-05	2.78224e-05	2.29294e-05	1.25208e-05	2.09944e-05	2.80433e-05	3.06413e-05
5447	PC(16:0/0:0)	-2.76	84.5		495.332	9.884	C24 H50 N O7 P	495.331	496.339	0.000177126	0.000300931	1.19171	0.0214593	0.0541477	0.588594	-0.764656	0.000177238	0.000169953	0.000197838	0.000161832	0.000184805	0.000131879	0.000301893	0.000159594	0.000175833	0.000110397	0.000223666	0.00031672	0.000317211	0.000294708	0.000208245	0.000598956	7.76718e-05	0.000347427	0.000225612	0.000399096
5517	LysoPC(18:3)	-6.99	53		517.317	9.882	C26 H48 N O7 P	517.313	518.32	3.08714e-05	6.03911e-05	1.32738	0.0148797	0.0423158	0.511192	-0.968063	2.64129e-05	2.82582e-05	3.8303e-05	3.29526e-05	3.01373e-05	2.31115e-05	5.20715e-05	2.5353e-05	3.49149e-05	1.71996e-05	4.86201e-05	5.46191e-05	5.73019e-05	6.05536e-05	4.222e-05	0.000128453	1.31311e-05	6.82811e-05	4.26672e-05	8.80644e-05
5532	LysoPC(18:2)	-2.16	85.5		519.332	9.699	C26 H50 N O7 P	519.331	520.338	0.000638947	0.00114217	1.19608	0.018886	0.0498373	0.559414	-0.838012	0.000552814	0.000562441	0.000405444	0.000483137	0.000519942	0.000673633	0.00113509	0.000626348	0.00076158	0.000669042	0.000849799	0.000870241	0.000839753	0.00119713	0.000629899	0.00195204	0.000265533	0.00142786	0.00153742	0.00185204
5671	LysoPC(22:6)	-2.68	69.5		567.332	9.694	C30 H50 N O7 P	567.331	568.338	2.99465e-05	6.12156e-05	1.49509	0.0119183	0.0365676	0.489197	-1.03151	3.16921e-05	2.2461e-05	2.75001e-05	3.23325e-05	2.05592e-05	2.33634e-05	4.71924e-05	3.4783e-05	3.45971e-05	2.4984e-05	3.40749e-05	8.54859e-05	5.39714e-05	6.08338e-05	3.57184e-05	0.000123368	1.86593e-05	5.88661e-05	4.85933e-05	9.25853e-05
6039	DL-Dipalmitoylphosphatidylcholine	-5.12	91.2		733.562	14.5	C40 H80 N O8 P	733.558	734.566	2.51309e-05	9.74163e-05	1.69891	0.000788405	0.00586503	0.257974	-1.9547	7.44965e-08	2.29588e-07	2.87732e-07	3.44114e-07	1.006e-06	3.28063e-07	9.10947e-05	5.54576e-05	4.26695e-05	5.98172e-05	8.48822e-05	0.000110265	0.00017441	0.000119392	4.2642e-05	4.43975e-05	7.16065e-05	6.01684e-05	0.000107104	0.000159295
