# Supplementary material for: A comprehensive multiomics approach reveals that high levels of sphingolipids in cardiac cachexia adipose tissue are associated with inflammatory and fibrotic changes
Source: Lipids Health Dis. 2023 Dec 1;22:211. doi: 10.1186/s12944-023-01967-0 (PMC10691093; doi:10.1186/s12944-023-01967-0)
Supplement: Supplementary file 4 — Additional file 4. Transcriptomics data [file 12944_2023_1967_MOESM4_ESM.xlsx]

## Sheet: Sheet1
gene id	gene name	C1_count	C2_count	C3_count	C4_count	C5_count	N1_count	N2_count	N3_count	N4_count	N5_count	C1_FPKM	C2_FPKM	C3_FPKM	C4_FPKM	C5_FPKM	N1_FPKM	N2_FPKM	N3_FPKM	N4_FPKM	N5_FPKM
ENSRNOG00000020142	Gdf1	23	18	38	37	35	0	0	0	0	0	1.09601	0.822539	1.73567	1.55486	1.82083	0	0	0	0	0
ENSRNOG00000016412	Fxyd6	151	124	146	150	84	22	16	21	11	27	5.98644	4.71437	5.54803	5.24433	3.63565	0.923138	0.514188	1.04282	0.465857	1.1598
ENSRNOG00000033680	Cyp2b1	85	220	185	348	103	15	6	17	25	31	3.08577	7.65914	6.43743	11.1412	4.08221	0.576352	0.17657	0.773026	0.969548	1.21935
ENSRNOG00000000525	Pi16	4194	3935	2730	2296	5504	1105	816	268	784	352	140.569	126.479	87.704	67.8642	201.397	39.1988	22.1698	11.251	28.0714	12.7828
ENSRNOG00000011478	Ackr4	347	257	256	405	295	132	67	37	53	77	21.6452	15.3737	15.3063	22.279	20.0895	8.7148	3.38779	2.89089	3.53182	5.20415
ENSRNOG00000059660	AABR07065531.26	169	62	59	26	44	6	5	7	0	3	21.8198	7.67658	7.30151	2.96034	6.20204	0.819962	0.523288	1.13199	0	0.419724
ENSRNOG00000007202	Sema3d	102	70	99	75	86	12	36	11	12	10	2.58868	1.70369	2.40831	1.6786	2.38282	0.322333	0.740612	0.34967	0.325342	0.274988
ENSRNOG00000011360	Dkk2	306	290	210	316	319	97	64	76	46	83	10.898	9.90458	7.16871	9.92479	12.4031	3.65636	1.84764	3.3903	1.75012	3.20279
ENSRNOG00000051739	AABR07061001.1	5	9	17	11	9	0	0	0	0	0	1.82237	3.1461	5.93941	3.53594	3.58149	0	0	0	0	0
ENSRNOG00000025764	AC128848.1	15	10	11	13	12	6	271	193	298	36	5.42036	3.46549	3.81008	4.14293	4.73416	2.29495	79.3825	87.3571	115.04	14.0953
ENSRNOG00000018951	Col4a5	671	856	679	921	592	233	71	69	106	303	13.0238	15.9331	12.6323	15.7646	12.5444	4.78653	1.11709	1.67749	2.19789	6.37209
ENSRNOG00000016695	Mmp2	8570	8929	7361	4794	7540	2679	2659	1360	2015	3348	350.933	350.638	288.919	173.121	337.077	116.109	88.2617	69.7558	88.1467	148.543
ENSRNOG00000045683	LOC102553715	1643	974	2019	551	652	170	477	216	91	285	137.377	78.0992	161.811	40.629	59.5165	15.0444	32.3299	22.6218	8.12839	25.8194
ENSRNOG00000000787	AABR07044364.1	9	8	6	4	2	50	26	75	24	31	0.759612	0.647528	0.485361	0.297697	0.184283	4.46638	1.77877	7.9286	2.16385	2.83478
ENSRNOG00000016343	Dkk3	376	444	407	245	292	58	121	48	95	181	9.43785	10.6876	9.79211	5.42326	8.00171	1.54085	2.46196	1.50911	2.5474	4.92253
ENSRNOG00000001249	Col6a1	10674	13039	15485	9188	7439	3996	5285	2443	3177	4825	430.225	503.994	598.241	326.587	327.339	170.468	172.673	123.336	136.796	210.713
ENSRNOG00000009946	Ldlr	135	94	195	171	71	181	2063	337	622	256	3.59298	2.39918	4.97454	4.01352	2.06296	5.0986	44.5073	11.2344	17.6848	7.3822
ENSRNOG00000008445	Dact1	113	82	92	104	130	25	24	5	30	23	5.80482	4.03961	4.52998	4.71143	7.2907	1.35928	0.999368	0.321733	1.64634	1.28015
ENSRNOG00000019661	Gdf15	18	34	45	19	21	19	505	62	115	462	2.48193	4.49596	5.94748	2.31047	3.1613	2.77288	56.4456	10.7082	16.94	69.0231
ENSRNOG00000005348	Pamr1	370	310	138	173	249	37	0	0	14	29	16.5525	13.2995	5.9175	6.82524	12.1612	1.75193	0	0	0.669091	1.40565
ENSRNOG00000008257	Mfap2	571	694	398	333	366	139	15	91	32	69	69.4446	80.9421	46.3962	35.7154	48.5957	17.8924	1.47877	13.8625	4.15763	9.0924
ENSRNOG00000047384	Pigz	48	39	26	42	14	26	561	107	611	83	3.58658	2.79456	1.86212	2.76753	1.14205	2.0562	33.9791	10.0143	48.7716	6.71957
ENSRNOG00000049299	AABR07051532.2	7	20	36	4	3	0	0	0	0	0	2.38573	6.53653	11.7598	1.20208	1.11618	0	0	0	0	0
ENSRNOG00000015904	Wfdc1	238	139	221	247	105	65	26	5	16	44	23.8103	13.3356	21.1922	21.7918	11.4681	6.88257	2.10849	0.626573	1.70997	4.76945
ENSRNOG00000038047	Mt1	102	68	204	137	69	44	2080	327	5306	370	32.974	21.0813	63.2122	39.0573	24.352	15.055	545.064	132.409	1832.43	129.598
ENSRNOG00000003984	Apln	89	59	47	63	46	78	873	189	227	112	3.63971	2.31389	1.84233	2.27211	2.05378	3.37618	28.9403	9.68137	9.91724	4.96271
ENSRNOG00000025691	Pla2g7	25	34	80	44	19	54	607	168	544	47	1.78831	2.33237	5.48515	2.77565	1.4838	4.08833	35.1969	15.0526	41.571	3.6427
ENSRNOG00000042596	Fam205a	29	9	2	19	11	0	0	0	1	0	0.921614	0.2743	0.0609206	0.532512	0.381652	0	0	0	0.0339579	0
ENSRNOG00000054957	Sfrp4	1368	415	426	62	727	42	149	26	97	12	32.5633	9.47333	9.7196	1.3015	18.8926	1.05814	2.87502	0.775207	2.46663	0.309503
ENSRNOG00000021220	Cpxm1	532	782	808	524	413	77	310	119	92	302	28.2642	39.8422	41.1465	24.5507	23.9546	4.32976	13.3505	7.91897	5.22158	17.3842
ENSRNOG00000043451	Spp1	15	7	124	19	8	22	5621	1469	145	106	0.787922	0.352644	6.24333	0.88018	0.458782	1.22314	239.344	96.6538	8.13679	6.03293
ENSRNOG00000061484	Adamts2	1478	1895	1218	1317	1416	604	578	226	265	738	24.2802	29.8538	19.1788	19.0797	25.3954	10.5018	7.69691	4.65034	4.65063	13.1359
ENSRNOG00000014117	Hmox1	244	379	489	237	235	205	9145	536	7753	503	19.5939	29.1865	37.6389	16.7837	20.6022	17.4235	595.286	53.9131	665.102	43.7647
ENSRNOG00000053272	Chi3l1	112	126	254	155	73	151	2347	589	1643	111	7.70063	8.3079	16.7394	9.39831	5.47954	10.9885	130.808	50.7251	120.68	8.26911
ENSRNOG00000004578	Cthrc1	444	176	427	40	70	11	72	21	6	18	45.9169	17.4547	42.3267	3.64805	7.90313	1.20403	6.03574	2.72024	0.662911	2.01693
ENSRNOG00000013552	Scd	1383	4115	27643	1134	613	483	849	89	85	438	38.8645	110.895	744.581	28.1029	18.8064	14.3657	19.3396	3.13271	2.55173	13.3361
ENSRNOG00000004610	Lum	2292	1789	2471	1758	1520	815	1281	412	416	694	143.042	107.071	147.815	96.7555	103.563	53.8339	64.8049	32.2065	27.7351	46.928
ENSRNOG00000055166	AABR07001382.2	1	1	1	1	1	51	2	70	40	1	0.182767	0.175271	0.175282	0.161222	0.19955	9.86623	0.296387	16.0262	7.81061	0.198068
ENSRNOG00000031475	Col16a1	1169	1133	1291	647	580	337	449	283	153	346	28.0494	26.0706	29.6915	13.6906	15.1933	8.55833	8.73306	8.50538	3.92183	8.99517
ENSRNOG00000002579	Parm1	148	132	79	176	91	88	774	122	950	892	3.80217	3.25205	1.94534	3.98741	2.55226	2.39278	16.1184	3.92581	26.0724	24.829
ENSRNOG00000008678	Antxr1	610	709	379	297	525	125	172	98	49	256	23.0638	25.7075	13.7353	9.90297	21.6708	5.0022	5.27156	4.64113	1.97919	10.4873
ENSRNOG00000011134	Lama2	1500	1543	1377	1009	1448	595	454	134	518	530	19.8895	19.6205	17.501	11.7986	20.9611	8.35024	4.87976	2.22554	7.33751	7.61434
ENSRNOG00000048924	Islr	1047	764	477	498	800	355	83	45	76	147	66.1965	46.3227	28.907	27.7668	55.2195	23.7556	4.25379	3.56367	5.13319	10.07
ENSRNOG00000000938	Ran	829	801	891	1030	755	1037	3839	978	2825	1652	94.4298	87.4982	97.281	103.467	93.8891	125.021	354.473	139.537	343.764	203.887
ENSRNOG00000019206	Nupr1	434	523	641	382	312	146	145	55	196	211	85.2772	98.5501	120.725	66.1935	66.9285	30.363	23.0951	13.5365	41.1422	44.921
ENSRNOG00000033581	AABR07044388.2	8283	8369	4069	4739	7841	2262	1949	1758	2836	2207	90.4109	87.603	42.5713	45.6172	93.4369	26.1322	17.2447	24.0353	33.0694	26.1012
ENSRNOG00000009342	Fcnb	28	24	25	29	19	32	389	11	1653	46	2.74441	2.2559	2.34877	2.50673	2.03314	3.31964	30.907	1.35044	173.084	4.88511
ENSRNOG00000018570	C1qtnf3	109	51	19	3	4	1	0	0	0	3	7.13918	3.20334	1.19279	0.173254	0.286022	0.0693051	0	0	0	0.212923
ENSRNOG00000015763	Nat8f3	24	43	18	19	18	3	4	0	4	5	4.39317	7.54835	3.15821	3.06718	3.59713	0.581254	0.593486	0	0.782179	0.991574
ENSRNOG00000009734	Akr1b8	84	65	150	159	68	90	741	61	742	1814	3.74455	2.77871	6.40924	6.25065	3.30933	4.24633	26.7762	3.40601	35.3355	87.6157
ENSRNOG00000021155	Ctsk	584	703	817	742	542	297	328	171	240	362	51.8648	59.8725	69.547	58.1129	52.5501	27.9168	23.6127	19.0219	22.7697	34.8331
ENSRNOG00000043098	Mt2A	411	213	558	447	230	98	5481	1385	14143	547	135.301	67.2435	176.072	129.77	82.6611	34.1457	1462.62	571.094	4973.8	195.106
ENSRNOG00000001254	Col6a2	14222	15365	16666	10169	10314	5770	7296	4335	4113	5003	484.027	501.48	543.671	305.208	383.222	207.843	201.282	184.797	149.539	184.486
ENSRNOG00000010278	Il6	3	1	4	1	0	3	265	9	142	1	0.360987	0.115394	0.461364	0.106144	0	0.382126	25.8502	1.35661	18.255	0.130402
ENSRNOG00000032368	Tlr11	20	23	20	21	16	2	2	2	5	3	0.78134	0.861677	0.748914	0.723479	0.682401	0.0827138	0.0633471	0.0978865	0.208676	0.127
ENSRNOG00000004009	Xpnpep2	185	170	52	50	136	23	48	15	13	23	6.68521	5.89122	1.80112	1.59339	5.36534	0.879672	1.40604	0.678927	0.501851	0.900517
ENSRNOG00000011353	Gfi1b	0	1	2	0	0	13	20	13	7	3	0	0.0474936	0.094944	0	0	0.68146	0.802965	0.806502	0.370359	0.161013
ENSRNOG00000028259	Mcemp1	18	11	25	18	29	41	600	25	525	14	0.898221	0.526419	1.19582	0.792155	1.57993	2.1655	24.2708	1.56265	27.9878	0.756947
ENSRNOG00000002382	Mfap4	23	30	30	10	3	2	3	0	0	0	1.35728	1.69772	1.69689	0.520403	0.193276	0.124944	0.143486	0	0	0
ENSRNOG00000020942	Plekha4	415	296	209	352	364	123	98	87	128	132	17.4834	11.9587	8.43958	13.0776	16.7415	5.48444	3.34668	4.59088	5.7607	6.02528
ENSRNOG00000058891	Cys1	190	152	81	157	197	55	13	22	18	49	8.06119	6.18443	3.29402	5.87427	9.12482	2.46976	0.44711	1.16915	0.815847	2.2525
ENSRNOG00000015416	Nabp1	842	451	1045	750	515	733	3187	1318	6245	1410	46.4817	23.8758	55.2945	36.5123	31.0378	42.8276	142.614	91.1345	368.289	84.336
ENSRNOG00000015410	Aspnl1	270	217	235	199	287	136	63	37	50	53	22.2647	17.1603	18.5745	14.4715	25.8375	11.8698	4.21118	3.82166	4.40461	4.7354
ENSRNOG00000008759	Csf3r	69	47	83	72	29	101	1815	41	1740	37	2.11791	1.38347	2.44192	1.94894	0.971791	3.28118	45.159	1.5763	57.055	1.23052
ENSRNOG00000016812	Adamts16	27	48	30	21	42	11	2	3	2	4	0.926929	1.5803	0.987188	0.635784	1.57418	0.399699	0.0556686	0.128994	0.0733669	0.148808
ENSRNOG00000026302	Lrrn4cl	285	211	142	189	400	80	99	46	64	18	12.0674	8.56763	5.76304	7.05728	18.4902	3.58514	3.39791	2.43963	2.8949	0.825787
ENSRNOG00000000142	Plxdc2	778	812	774	515	697	329	352	212	288	303	35.7722	35.8042	34.1117	20.8825	34.9875	16.0108	13.1195	12.2096	14.1464	15.095
ENSRNOG00000005871	Il1rn	35	30	66	42	20	41	572	85	510	38	2.15756	1.77345	3.89973	2.28321	1.34599	2.67503	28.5824	6.56315	33.5854	2.53803
ENSRNOG00000010452	Cycs	322	268	330	557	382	753	882	439	722	795	33.7441	26.9333	33.1476	51.4761	43.7038	83.5193	74.924	57.6241	80.8289	90.2679
ENSRNOG00000019048	Sod2	1132	963	1613	990	827	1093	9716	1965	9628	1253	69.0034	56.294	94.2442	53.2191	55.0356	70.517	480.089	150.032	626.971	82.756
ENSRNOG00000030332	Ighg1	38	80	141	27	0	0	2	0	1	6	4.8712	9.83465	17.3248	3.05228	0	0	0.207864	0	0.136974	0.833315
ENSRNOG00000045684	LOC100910978	11	12	9	15	7	0	0	0	2	2	0.682106	0.713591	0.534934	0.82025	0.473883	0	0	0	0.132516	0.134389
ENSRNOG00000059903	Thbs3	429	381	285	221	248	152	146	76	88	86	17.1103	14.5726	10.8953	7.7732	10.7985	6.41642	4.72022	3.79675	3.74948	3.71641
ENSRNOG00000001843	Bcl6	87	275	114	150	99	174	429	303	410	402	3.22827	9.78582	4.05465	4.90853	4.01051	6.83363	12.9039	14.0829	16.2526	16.1622
ENSRNOG00000002365	Itm2a	981	787	770	553	656	381	203	259	191	184	76.4818	58.8405	57.5408	38.0209	55.8351	31.4386	12.829	25.2922	15.9078	15.5429
ENSRNOG00000036301	AC128792.1	154	211	146	199	190	199	557	342	256	788	182.7	240.055	166.022	208.199	246.084	249.873	535.652	508.208	324.448	1012.9
ENSRNOG00000050431	Aspn	859	581	492	590	899	390	151	149	91	115	28.4646	18.4629	15.6269	17.2414	32.5226	13.6781	4.056	6.18437	3.22137	4.12889
ENSRNOG00000049402	Nbl1	3156	3421	1964	2146	2621	1019	746	415	517	1624	221.104	229.839	131.885	132.586	200.466	75.5584	42.3651	36.4171	38.6934	123.273
ENSRNOG00000016538	Itga8	68	52	64	145	24	8	11	18	3	12	1.46002	1.07068	1.31712	2.74552	0.56257	0.181795	0.19145	0.484089	0.0688041	0.279171
ENSRNOG00000007300	C1qtnf6	909	768	519	184	506	155	254	170	64	130	38.5404	31.2267	21.0919	6.87985	23.4216	6.95559	8.72965	9.02815	2.8988	5.97199
ENSRNOG00000005094	C1qtnf7	154	148	120	163	195	58	57	41	51	58	6.59837	6.08119	4.92825	6.15903	9.12143	2.63021	1.9797	2.20037	2.33438	2.69257
ENSRNOG00000016866	Fhl2	248	269	320	406	292	144	191	63	104	108	29.3941	30.5754	36.3542	42.4368	37.7838	18.0643	18.3507	9.35292	13.1683	13.8694
ENSRNOG00000002843	Cxcl6	0	0	1	0	0	3	34	0	243	0	0	0	0.0742575	0	0	0.245888	2.13419	0	20.1016	0
ENSRNOG00000019549	Akap12	1877	1767	1807	1723	1202	899	666	451	647	746	31.1359	28.109	28.731	25.2052	21.7678	15.7836	8.95534	9.37068	11.4654	13.4079
ENSRNOG00000026415	Col14a1	2641	2528	2010	2038	2532	801	930	41	492	616	61.6746	56.6144	44.9914	41.9711	64.5528	19.7979	17.6048	1.19927	12.2741	15.5863
ENSRNOG00000032885	LOC100363502	180	230	192	269	176	414	797	153	500	395	71.1818	87.2241	72.7769	93.8115	75.9843	173.279	255.485	75.7853	211.229	169.246
ENSRNOG00000036603	Ifit1bl	86	39	41	66	34	115	675	67	1280	23	4.81731	2.09499	2.20133	3.26031	2.07923	6.81795	30.6494	4.70089	76.5957	1.3959
ENSRNOG00000052925	NEWGENE_621351	453	404	745	111	250	33	187	98	29	59	11.873	10.1544	18.7161	2.56563	7.15347	0.915442	3.97296	3.21725	0.811978	1.67548
ENSRNOG00000030012	Clec4a2	10	9	4	4	4	5	494	26	67	4	0.979413	0.84533	0.375487	0.345459	0.427697	0.518266	39.2189	3.18958	7.00999	0.424519
ENSRNOG00000004247	Nhp2	137	175	170	223	160	180	1143	280	614	217	25.8683	31.6883	30.7676	37.1333	32.9825	35.9725	174.947	66.2225	123.853	44.395
ENSRNOG00000007060	Plin2	1171	1004	1480	1234	735	1173	5090	1101	3964	2585	79.1712	65.0963	95.911	73.5756	54.2515	83.9379	278.958	93.2386	286.307	189.363
ENSRNOG00000011329	Pkm	848	731	827	1038	703	678	6044	1110	2274	1786	39.5401	32.6868	36.961	42.6824	35.7859	33.4597	228.443	64.8281	113.271	90.2294
ENSRNOG00000012280	Ptx3	61	13	69	24	13	10	2745	46	2375	12	3.98701	0.814838	4.32276	1.38339	0.927639	0.691804	145.436	3.76595	165.832	0.849847
ENSRNOG00000018939	Rexo2	486	482	419	603	453	636	1731	636	826	827	36.444	34.6617	30.1162	39.8764	37.0853	50.4774	105.22	59.7373	66.1694	67.1924
ENSRNOG00000001469	Eln	5627	5828	6220	7013	2656	2112	1842	1982	519	866	193.075	191.77	204.567	212.208	99.4927	76.6996	51.233	85.1826	19.0241	32.1952
ENSRNOG00000045771	Chl1	3	3	2	11	3	4	344	0	77	60	0.103835	0.0995758	0.0663537	0.335783	0.11337	0.146542	9.65222	0	2.84731	2.25027
ENSRNOG00000019577	Adamts19	25	33	58	21	14	6	10	0	2	4	0.721895	0.91383	1.6053	0.53476	0.441348	0.183385	0.234068	0	0.0617091	0.125162
ENSRNOG00000015346	Obsl1	288	322	251	287	251	120	159	100	89	113	6.68462	7.16724	5.58411	5.87455	6.36022	2.94793	2.99152	2.90725	2.20678	2.84175
ENSRNOG00000000521	Cdkn1a	118	100	152	100	78	119	480	116	365	271	5.52665	4.49149	6.82366	4.13036	3.98828	5.89895	18.2235	6.8051	18.2624	13.7522
ENSRNOG00000007338	Fbln2	6683	5961	5858	4796	7483	3724	2631	1381	1192	2017	195.038	166.831	163.867	123.434	238.417	115.029	62.2412	50.4822	37.163	63.7789
ENSRNOG00000014021	Matn4	38	29	60	46	21	9	9	0	1	10	2.08493	1.52585	3.15544	2.22576	1.2579	0.522618	0.400265	0	0.0586263	0.594487
ENSRNOG00000016488	Pltp	5158	8430	5079	5220	4777	2718	1438	1545	1381	2968	320.317	502.04	302.324	285.876	323.868	178.648	72.3882	120.178	91.6177	199.704
ENSRNOG00000020821	LOC108348122	67	70	73	80	123	24	18	13	22	34	3.96873	3.97635	4.14472	4.17902	7.95412	1.50463	0.864304	0.964536	1.39215	2.18212
ENSRNOG00000023799	Pak1ip1	78	77	95	73	46	85	449	92	421	120	6.34462	6.00641	7.40689	5.23656	4.08497	7.3178	29.6054	9.37347	36.5833	10.5759
ENSRNOG00000030210	Fndc1	3023	2631	1493	643	1568	508	83	81	340	705	58.2525	48.6194	27.5761	10.9269	32.9865	10.3607	1.29647	1.95505	6.9991	14.7194
ENSRNOG00000047276	AABR07044711.1	921	921	1062	1081	647	809	7571	828	2500	2811	55.8437	53.5533	61.7213	57.8028	42.8285	51.9174	372.116	62.8843	161.935	184.671
ENSRNOG00000034150	AABR07041778.1	166	309	156	268	221	250	962	262	349	1023	37.8175	67.5079	34.0648	53.8429	54.9655	60.2802	177.652	74.7625	84.937	252.513
ENSRNOG00000061379	C7	4149	4483	6826	3426	2792	1314	1880	545	1715	2389	205.577	213.016	324.186	149.702	151.029	68.9091	75.5092	33.8241	90.7785	128.254
ENSRNOG00000036677	Slc16a3	20	16	19	27	9	20	432	21	262	17	1.17256	0.899537	1.06767	1.39594	0.576045	1.241	20.5301	1.54211	16.4091	1.07987
ENSRNOG00000008030	Shc2	289	333	184	138	362	86	104	47	113	97	9.30918	10.2865	5.68104	3.92013	12.7302	2.932	2.71554	1.89632	3.88848	3.38539
ENSRNOG00000020197	LOC100911932	3192	2625	1731	1261	2236	831	1535	549	502	768	156.494	123.418	81.3447	54.5204	119.68	43.1208	61.0035	33.7137	26.2922	40.7964
ENSRNOG00000006368	Lrrn3	9	7	10	50	5	0	2	0	0	2	0.366642	0.273479	0.390448	1.79624	0.222369	0	0.0660558	0	0	0.0882867
ENSRNOG00000021735	Akr1c15	202	196	194	278	223	371	331	355	347	1410	19.1428	17.8123	17.6218	23.233	23.0712	37.2114	25.4267	42.1384	35.1293	144.776
ENSRNOG00000031540	LOC100362384	2013	2003	1835	2777	2494	3057	3712	3738	3984	12611	456.115	435.234	398.532	554.9	616.937	733.121	681.787	1060.88	964.355	3096.02
ENSRNOG00000024899	Cxcl13	193	378	331	332	134	97	16	26	83	93	21.3274	40.0576	35.0595	32.354	16.1659	11.345	1.43322	3.59879	9.79823	11.135
ENSRNOG00000013376	Mvd	43	43	40	45	26	33	302	117	111	78	3.1865	3.05581	2.8412	2.94079	2.10345	2.58827	18.1409	10.8599	8.7872	6.26272
ENSRNOG00000011891	Atp6v1b2	780	647	831	781	677	702	3309	788	1473	1996	36.1284	28.7389	36.8936	31.9016	34.2339	34.4144	124.24	45.717	72.8859	100.17
ENSRNOG00000024705	Rarres2	1051	1127	827	1342	952	1298	6079	1576	2489	1257	194.938	200.461	147.026	219.51	192.772	254.811	913.979	366.14	493.18	252.612
ENSRNOG00000032596	RT1-T24-1	8	4	2	6	5	31	4	88	18	34	0.83492	0.400287	0.200052	0.552207	0.569671	3.42409	0.338361	11.5032	2.00678	3.84451
ENSRNOG00000004725	Cela1	4	3	14	6	0	3	11	118	9	359	0.455181	0.327384	1.52721	0.602181	0	0.361377	1.01477	16.8206	1.0942	44.267
ENSRNOG00000010210	Slc7a11	1	0	6	5	1	5	22	7	47	38	0.0141381	0	0.081312	0.0623442	0.0154363	0.0748204	0.252152	0.123967	0.709922	0.582142
ENSRNOG00000015568	Plpp5	211	190	236	234	189	237	453	308	359	544	17.9044	15.4611	19.1948	17.5106	17.5085	21.2849	31.159	32.7359	32.543	50.0148
ENSRNOG00000020374	Tmem8a	33	30	52	51	42	41	827	50	220	56	0.834828	0.72779	1.26089	1.13778	1.15997	1.09778	16.9588	1.58434	5.94552	1.53494
ENSRNOG00000028841	Mt1m	180	98	385	147	104	34	2040	498	6850	172	60.5236	31.6002	124.082	43.5889	38.1767	12.0999	556.023	209.739	2460.53	62.662
ENSRNOG00000031506	Ftl1	5065	4516	4829	6712	6768	7102	10762	9502	9076	29190	701.483	599.796	641.049	819.781	1023.32	1041.04	1208.21	1648.35	1342.82	4380.22
ENSRNOG00000021441	Reln	29	4	19	94	14	5	0	0	3	0	0.319197	0.0422184	0.200452	0.912438	0.168234	0.0582453	0	0	0.0352723	0
ENSRNOG00000008822	Fkbp1a	2542	2090	2243	2695	2207	3020	6445	2789	3653	4649	213.539	168.368	180.604	199.65	202.403	268.509	438.869	293.459	327.822	423.141
ENSRNOG00000013090	Gadd45g	501	327	260	460	339	553	629	753	1370	620	57.8009	36.179	28.7519	46.8019	42.6983	67.5262	58.8245	108.815	168.851	77.502
ENSRNOG00000050104	Clip3	49	35	34	51	82	16	17	4	7	14	1.72894	1.18432	1.14989	1.58696	3.15872	0.597517	0.48624	0.176783	0.263845	0.535215
ENSRNOG00000057616	Ptch2	52	36	39	92	26	13	4	9	13	6	1.33671	0.887467	0.960939	2.0856	0.729672	0.353685	0.0833452	0.289791	0.357	0.167106
ENSRNOG00000012660	Postn	11811	9988	13372	5235	9380	5653	3046	2444	2241	3755	359.285	291.369	389.893	140.436	311.508	182.004	75.1092	93.1219	72.8252	123.762
ENSRNOG00000029644	Clec2l	274	278	62	117	304	62	95	27	59	35	15.5421	15.1222	3.37092	5.85265	18.8255	3.72218	4.36809	1.91828	3.57515	2.15106
ENSRNOG00000004516	Itgbl1	506	427	425	494	416	250	74	61	107	224	27.8111	22.5065	22.3899	23.9443	24.9617	14.5431	3.29693	4.19946	6.28257	13.3395
ENSRNOG00000009867	Tgfb3	1007	1044	507	860	729	344	135	156	113	481	48.3523	48.0729	23.3341	36.4162	38.2146	17.4822	5.25449	9.3823	5.79635	25.024
ENSRNOG00000015052	Star	114	109	35	160	47	48	851	47	46	8024	12.4228	11.3909	3.6558	15.3761	5.59156	5.5362	75.1722	6.41528	5.355	947.399
ENSRNOG00000020843	LOC100360087	1884	2631	1773	2974	2214	2670	6680	2899	3191	12534	429.205	574.801	387.159	597.494	550.65	643.792	1233.59	827.238	776.602	3093.84
ENSRNOG00000000239	Ccl7	165	44	138	78	68	28	3357	108	1769	90	24.4112	6.24271	19.5695	10.1767	10.9831	4.38437	402.593	20.0136	279.589	14.4268
ENSRNOG00000047907	LOC100912585	1332	1070	1864	686	783	347	702	415	317	415	27.6639	21.3111	37.1066	12.5644	17.7535	7.6276	11.8184	10.7958	7.03323	9.3386
ENSRNOG00000054959	Mmp11	83	157	164	94	81	20	4	14	13	59	4.54601	8.24638	8.60977	4.54033	4.84338	1.15938	0.177581	0.960478	0.760646	3.5013
ENSRNOG00000016690	Idi1	54	52	98	67	45	73	670	76	192	111	2.41575	2.23088	4.20227	2.6433	2.19782	3.45648	24.2967	4.25868	9.17593	5.38036
ENSRNOG00000026519	LOC100364062	403	346	488	490	271	333	2989	269	1277	1244	34.6879	28.5602	40.2614	37.1944	25.4658	30.3366	208.55	29.0017	117.422	116.016
ENSRNOG00000002693	Nme1	114	93	134	117	123	165	798	207	220	133	19.4782	15.2385	21.9456	17.6295	22.9438	29.8386	110.525	44.301	40.1565	24.6219
ENSRNOG00000010833	Mthfd2	24	22	42	81	12	48	220	51	144	155	1.46439	1.28731	2.45637	4.3585	0.799363	3.09984	10.8812	3.89776	9.38634	10.2471
ENSRNOG00000012811	Spint1	36	41	40	37	31	15	5	2	11	7	1.21895	1.33129	1.2982	1.10481	1.14594	0.537556	0.137233	0.0848402	0.397873	0.256799
ENSRNOG00000016322	Camk2n1	293	372	166	280	339	117	29	68	32	130	90.0881	109.687	48.922	75.9217	113.792	38.0747	7.22771	26.1884	10.511	43.3079
ENSRNOG00000028627	Hmcn1	175	141	219	438	131	78	25	53	25	86	1.03121	0.796785	1.23694	2.2761	0.842741	0.486469	0.119414	0.391184	0.157374	0.549077
ENSRNOG00000034290	Ccl21	228	0	85	790	101	26	2	0	2	12	34.2967	0	12.2555	104.798	16.5864	4.13945	0.243917	0	0.321463	1.95587
ENSRNOG00000055078	Cyp4b1	901	1133	682	1011	1305	835	3865	1708	989	18285	57.5151	69.3584	41.729	56.9137	90.9455	56.4148	199.994	136.566	67.4436	1264.67
ENSRNOG00000015741	Slc2a13	364	527	441	461	345	239	252	137	80	121	7.36044	10.2194	8.54746	8.22077	7.61615	5.11506	4.1306	3.46993	1.72813	2.65101
ENSRNOG00000006723	Itga11	918	872	358	506	973	384	120	177	144	253	24.9984	22.7718	9.34433	12.1515	28.9265	11.0675	2.64887	6.03726	4.1891	7.46472
ENSRNOG00000007625	B3galt1	199	230	165	122	88	68	58	26	41	72	9.37273	10.3885	7.44892	5.06735	4.52488	3.38978	2.21437	1.53387	2.0629	3.67424
ENSRNOG00000033090	Ltbp1	2907	3218	2215	2862	2894	1708	1125	748	1298	917	58.5377	62.1425	42.7524	50.824	63.6214	36.4023	18.3634	18.8665	27.9224	20.0071
ENSRNOG00000052205	Fgf23	0	0	1	0	0	0	17	0	270	0	0	0	0.159516	0	0	0	2.29228	0	47.9791	0
ENSRNOG00000011292	NEWGENE_621351	21954	13711	27741	7920	9101	3205	12877	3291	2339	3789	597.32	357.746	723.455	190.032	270.331	92.2935	284	112.155	67.9847	111.697
ENSRNOG00000004649	Il1b	36	31	37	45	36	53	310	56	780	10	3.24295	2.67805	3.19474	3.57487	3.54045	5.05317	22.6365	6.31869	75.0619	0.976049
ENSRNOG00000010478	LOC299282	8560	6493	7014	7614	3891	5510	76065	27432	75140	1260	95.5493	69.5042	75.0439	74.9506	47.4164	65.0961	688.254	383.538	896.008	15.2387
ENSRNOG00000010947	Mmp14	3397	4214	2873	1592	2489	866	1333	384	1016	1836	175.293	208.533	142.102	72.4468	140.219	47.2972	55.7582	24.8197	56.0078	102.651
ENSRNOG00000015397	Cpne7	137	208	176	232	247	32	42	95	40	70	6.50125	9.4657	8.00544	9.70898	12.7964	1.60721	1.61561	5.64675	2.02781	3.59917
ENSRNOG00000032917	Zfand2a	327	254	387	388	248	268	1378	358	1676	509	12.2386	9.11654	13.8833	12.8063	10.1333	10.6162	41.8065	16.7828	67.0109	20.6408
ENSRNOG00000047746	AABR07000398.1	37	61	20	35	18	51	56	660	92	44	4.0815	6.45298	2.1147	3.40486	2.16775	5.95436	5.00742	91.1927	10.8416	5.25895
ENSRNOG00000006132	Fam71f1	21	6	11	3	14	0	2	0	0	2	1.34396	0.368203	0.674763	0.169287	0.978152	0	0.103773	0	0	0.138698
ENSRNOG00000005615	Gadd45a	221	295	242	156	206	180	369	393	631	1201	22.3946	28.6672	23.5051	13.9407	22.7894	19.3051	30.3102	49.8817	68.3075	131.862
ENSRNOG00000006956	AABR07049085.1	598	571	440	329	300	93	292	121	116	262	8.55531	7.83399	6.0337	4.15087	4.68565	1.4082	3.38632	2.16829	1.77288	4.06125
ENSRNOG00000008106	Shmt2	311	236	305	324	263	317	1090	247	909	499	18.848	13.716	17.7174	17.3165	17.401	20.3336	53.5479	18.7499	58.8513	32.7665
ENSRNOG00000012471	Thbs4	35	45	57	100	36	12	16	0	17	3	1.24934	1.54042	1.95021	3.14789	1.40291	0.453353	0.462959	0	0.648254	0.116041
ENSRNOG00000017602	Il34	540	527	248	340	564	198	141	160	115	198	38.7821	36.2961	17.0721	21.534	44.2211	15.0505	8.20854	14.3931	8.8231	15.4073
ENSRNOG00000029980	Zbtb16	332	295	443	424	124	71	26	10	13	175	15.905	13.5528	20.342	17.913	6.48529	3.60001	1.00966	0.600078	0.665312	9.08357
ENSRNOG00000050898	AABR07034730.2	8	10	27	13	10	3	4	0	0	0	2.59969	3.11625	8.40966	3.72543	3.54756	1.03184	1.05355	0	0	0
ENSRNOG00000001501	Snrpa	81	56	93	153	94	114	506	137	280	141	8.8962	5.89822	9.79027	14.8189	11.2709	13.2517	45.0484	18.8467	32.8521	16.7788
ENSRNOG00000020465	Ripk3	113	77	109	141	57	104	653	144	500	100	7.098	4.63831	6.56268	7.81067	3.90887	6.91418	33.2493	11.3297	33.5518	6.80587
ENSRNOG00000003745	Atf3	138	61	61	103	56	36	363	212	472	218	3.82585	1.62178	1.62097	2.51822	1.69495	1.05632	8.15769	7.3618	13.9791	6.54835
ENSRNOG00000057619	LOC100912068	475	561	379	525	428	291	243	100	119	231	26.9069	30.4751	20.5781	26.2264	26.4685	17.4467	11.158	7.09526	7.20117	14.1777
ENSRNOG00000003104	Trpv2	95	77	87	70	53	51	515	118	150	258	4.26972	3.31877	3.74792	2.77447	2.60057	2.42601	18.7626	6.64289	7.20201	12.5638
ENSRNOG00000049121	Bysl	131	140	111	152	109	155	462	113	440	220	9.65076	9.89073	7.83805	9.87514	8.76657	12.0857	27.5894	10.4272	34.6282	17.5605
ENSRNOG00000003453	Lypd1	201	196	278	176	159	56	107	71	71	103	12.5692	11.7538	16.663	9.70581	10.8548	3.70639	5.42384	5.56119	4.74307	6.9787
ENSRNOG00000036432	AABR07008505.1	204	182	190	259	218	214	398	360	317	1102	242.018	207.062	216.056	270.973	282.35	268.708	382.746	534.955	401.757	1416.52
ENSRNOG00000001943	Retnlg	6	16	17	14	4	37	27	101	64	12	2.24543	5.74258	6.0985	4.62068	1.63441	14.6568	8.19144	47.3483	25.5888	4.86639
ENSRNOG00000046379	Srm	395	289	352	414	337	373	1119	404	993	546	41.5326	29.1409	35.4757	38.3885	38.6844	41.5098	95.3745	53.2074	111.54	62.2027
ENSRNOG00000015544	LOC100909441	1410	1177	1953	1936	1081	1836	6686	1601	3128	2263	131.636	105.377	174.765	159.393	110.178	181.417	505.979	187.217	311.968	228.91
ENSRNOG00000007613	C1qtnf5	273	278	342	269	273	93	240	87	57	120	25.7161	25.113	30.8791	22.3461	28.0749	9.27198	18.3258	10.265	5.73595	12.2475
ENSRNOG00000017560	Mdk	68	57	147	63	53	24	37	12	22	20	11.8604	9.53405	24.5755	9.69036	10.0921	4.43041	5.23119	2.62158	4.09921	3.77965
ENSRNOG00000059500	Cdkn1c	268	358	207	143	218	120	23	66	52	58	10.9245	13.9947	8.08787	5.14058	9.70148	5.17727	0.76	3.36984	2.26443	2.56165
ENSRNOG00000022067	Tlr5	222	279	229	193	128	54	109	22	43	133	6.56109	7.90752	6.48717	5.03025	4.12998	1.68914	2.61132	0.814422	1.35762	4.25892
ENSRNOG00000005998	Smoc1	1493	1691	1739	1500	1157	1060	425	314	541	498	109.031	118.426	121.727	96.6028	92.2439	81.9305	25.1588	28.7222	42.2061	39.4043
ENSRNOG00000055716	Oscar	9	0	15	13	3	16	161	13	183	7	0.557823	0	0.891096	0.710567	0.202993	1.04956	8.08866	1.00922	12.1166	0.47006
ENSRNOG00000017895	Eno1	1119	1068	1152	1393	1006	1214	4937	1041	3150	1725	74.4153	68.1107	73.4312	81.6943	73.0371	85.4477	266.137	86.7122	223.784	124.293
ENSRNOG00000013408	Npas2	22	21	26	15	13	156	42	40	39	42	0.647466	0.59269	0.733429	0.389297	0.417687	4.8592	1.00196	1.4745	1.22615	1.33926
ENSRNOG00000018824	Slc7a5	63	79	112	66	42	32	358	48	709	325	2.29106	2.75508	3.90403	2.11666	1.6675	1.23167	10.5534	2.18642	27.5443	12.8058
ENSRNOG00000049437	Gpc1	805	1092	536	777	838	382	579	262	323	272	28.9815	37.7016	18.4963	24.6692	32.9369	14.5559	16.8972	11.8147	12.4227	10.6101
ENSRNOG00000050585	Pgam1	1525	1608	1637	2060	1510	2065	5155	1412	3628	2862	110.089	111.32	113.271	131.145	119.005	157.778	301.658	127.676	279.788	223.856
ENSRNOG00000052887	Dnajc6	7	9	1	12	4	1	0	0	0	0	0.114181	0.140779	0.0156413	0.17261	0.0712273	0.0172589	0	0	0	0
ENSRNOG00000005277	Ptprv	121	72	170	8	35	3	19	8	0	18	2.64907	1.51166	3.56741	0.154466	0.836555	0.0695198	0.337182	0.219378	0	0.426983
ENSRNOG00000008947	Cpz	201	280	308	88	73	15	42	47	11	88	11.6644	15.5824	17.1321	4.50355	4.62486	0.921312	1.97571	3.41635	0.68191	5.53311
ENSRNOG00000021166	Ecm1	1863	1559	1226	1885	1674	1009	920	420	617	702	119.47	95.8747	75.3585	106.602	117.197	68.4836	47.8238	33.736	42.2686	48.7761
ENSRNOG00000022941	AABR07004746.1	0	0	2	2	2	2	7	41	25	4	0	0	0.595217	0.547756	0.677978	0.657422	1.76197	15.9459	8.29263	1.34588
ENSRNOG00000006548	Mrc2	1121	1145	1060	641	888	356	722	315	128	372	25.3271	24.8083	22.9553	12.7716	21.9032	8.51295	13.2229	8.91432	3.08942	9.10641
ENSRNOG00000027811	Lilrb4	64	55	223	103	34	56	2240	164	643	72	4.11675	3.39278	13.7492	5.84279	2.38766	3.81256	116.798	13.2135	44.185	5.01801
ENSRNOG00000050714	Islr2	41	13	24	14	21	7	2	0	0	5	1.95967	0.595876	1.09954	0.590098	1.09582	0.354127	0.0775045	0	0	0.258917
ENSRNOG00000006333	AABR07065789.1	5	8	8	5	0	0	0	0	0	0	1.80666	2.77246	2.77084	1.59336	0	0	0	0	0	0
ENSRNOG00000008187	Ubash3b	70	77	87	59	43	45	555	65	231	185	1.43696	1.51582	1.71183	1.06808	0.963679	0.97771	9.23528	1.6713	5.06576	4.11475
ENSRNOG00000025005	Ccdc190	2	3	5	3	10	0	0	0	0	0	0.156107	0.224556	0.374128	0.206486	0.852207	0	0	0	0	0
ENSRNOG00000046947	Ak5	35	23	14	11	32	5	2	0	6	5	1.45887	0.91937	0.559352	0.404342	1.45618	0.220568	0.0675884	0	0.267186	0.225791
ENSRNOG00000010208	Timp1	274	211	590	402	151	163	4443	527	3125	220	46.5632	34.3863	96.1036	60.2456	28.0145	29.3177	612.038	112.176	567.321	40.5077
ENSRNOG00000037409	Scimp	25	15	37	13	20	19	191	39	350	18	2.72904	1.57024	3.8714	1.25151	2.38352	2.1952	16.9011	5.33258	40.8156	2.12898
ENSRNOG00000009550	Sqle	39	64	53	60	35	48	410	93	107	84	1.79912	2.83131	2.34354	2.44093	1.76272	2.34364	15.3317	5.37378	5.27312	4.19857
ENSRNOG00000012438	Larp6	150	180	128	132	234	71	54	62	40	58	8.07496	9.29257	6.60473	6.26661	13.7524	4.04539	2.35644	4.18061	2.30039	3.38301
ENSRNOG00000058053	Ube2n	368	327	434	357	318	438	1411	406	759	440	31.1215	26.5199	35.1802	26.625	29.3598	39.2045	96.7275	43.0067	68.5711	40.3171
ENSRNOG00000018404	Aars	773	755	688	941	601	851	1700	612	1696	2101	23.5428	22.0515	20.0846	25.2741	19.9833	27.432	41.9699	23.3468	55.1813	69.3312
ENSRNOG00000020770	Arl4d	458	371	95	413	459	206	55	50	26	86	41.6755	32.3743	8.28585	33.1416	45.5976	19.8395	4.05688	5.6988	2.52741	8.47891
ENSRNOG00000030291	AC095947.1	94	108	115	179	114	193	318	123	307	191	37.5268	41.3475	44.0053	63.0195	49.6857	81.5493	102.908	61.5056	130.93	82.6172
ENSRNOG00000034116	Gk	76	80	138	114	61	108	351	115	332	139	1.15692	1.16787	2.01357	1.53039	1.01377	1.74005	4.3312	2.19273	5.39903	2.2926
ENSRNOG00000050848	Dtx1	4	0	4	26	4	0	0	0	0	0	0.266972	0	0.255905	1.53045	0.291488	0	0	0	0	0
ENSRNOG00000001227	Adarb1	1063	1051	950	1226	933	594	419	376	428	551	11.2998	10.714	9.67962	11.4931	10.8276	6.68305	3.61046	5.00638	4.86038	6.34621
ENSRNOG00000004712	Angptl1	135	96	61	48	82	23	10	0	2	31	5.01679	3.42119	2.17279	1.57304	3.32674	0.904627	0.301231	0	0.0794158	1.24817
ENSRNOG00000007281	Flnc	441	435	505	319	310	134	372	62	130	162	5.75228	5.4413	6.31377	3.66944	4.41445	1.84993	3.93327	1.01296	1.81147	2.28949
ENSRNOG00000021704	Atp8b5p	9	12	9	18	11	0	3	2	0	3	0.32835	0.419832	0.314722	0.579121	0.438119	0	0.0887055	0.0914118	0	0.118599
ENSRNOG00000024243	Cadm4	35	26	222	11	5	8	13	2	2	1	3.06505	2.18349	18.6345	0.849512	0.478031	0.741487	0.922866	0.219427	0.187147	0.0948959
ENSRNOG00000049385	Adamtsl4	1426	1300	844	995	1315	567	695	451	504	476	43.211	37.7773	24.514	26.5893	43.5026	18.1848	17.0715	17.1179	16.3152	15.6281
ENSRNOG00000005573	Ntn4	149	71	142	129	127	58	58	9	31	41	7.21223	3.29576	6.58823	5.5066	6.71123	2.97139	2.27574	0.545672	1.60301	2.15026
ENSRNOG00000015441	Il4r	738	731	812	1106	622	503	7298	1168	4408	612	15.2242	14.4613	16.0558	20.1206	14.0082	10.9824	122.037	30.18	97.142	13.679
ENSRNOG00000020280	Armc6	118	87	108	121	74	127	370	118	282	140	7.87218	5.56599	6.90611	7.11878	5.38958	8.96735	20.009	9.86037	20.0978	10.1196
ENSRNOG00000030963	LOC108351137	1466	1452	2581	2390	1326	1948	10332	1584	4301	3254	142.36	135.217	240.236	204.673	140.576	200.213	813.296	192.667	446.18	342.37
ENSRNOG00000003148	Timp2	6199	7002	4853	6277	6064	2402	3484	1114	1655	4445	469.327	508.379	352.176	419.097	501.218	192.476	213.817	105.642	133.856	364.628
ENSRNOG00000017693	Slc2a5	18	45	59	56	34	8	14	10	2	15	0.779448	1.86876	2.44892	2.13857	1.6074	0.366658	0.491422	0.542426	0.0925424	0.70378
ENSRNOG00000059827	LOC691995	51	50	69	183	42	27	4	14	7	21	4.354	4.09357	5.64629	13.7778	3.9146	2.43968	0.276799	1.49712	0.638386	1.94247
ENSRNOG00000002041	Boc	687	825	840	982	648	278	346	207	349	598	20.8277	23.9856	24.4096	26.2546	21.4474	8.92029	8.50297	7.86054	11.3031	19.6431
ENSRNOG00000048411	Uhrf1	6	8	20	16	5	4	486	59	10	18	0.172923	0.221136	0.552545	0.40669	0.157335	0.122023	11.3549	2.13005	0.307921	0.562133
ENSRNOG00000053468	Tuba1b	2701	2476	3275	3818	1944	3931	10970	2971	3500	5274	211.233	185.695	245.496	263.319	165.977	325.379	695.431	291.03	292.41	446.891
ENSRNOG00000055581	Tarm1	0	0	0	0	0	0	29	0	20	2	0	0	0	0	0	0	3.40961	0	3.09895	0.31435
ENSRNOG00000059714	Hsp90aa1	1171	884	1087	1198	628	1274	5555	423	5337	1825	53.3932	38.6539	47.5067	48.172	31.261	61.482	205.316	24.1583	259.964	90.1605
ENSRNOG00000004699	Fibin	141	139	177	585	294	143	81	22	49	71	7.80776	7.38128	9.39454	28.5674	17.7733	8.38095	3.63583	1.52592	2.89863	4.25977
ENSRNOG00000025184	Prss35	112	16	223	3	3	0	5	7	0	0	4.50559	0.617245	8.59875	0.106413	0.131757	0	0.163046	0.352706	0	0
ENSRNOG00000036318	AC119336.1	89	95	73	59	97	85	242	168	125	254	105.586	108.082	83.0116	61.727	125.633	106.729	232.725	249.647	158.422	326.494
ENSRNOG00000012081	Txn1	804	862	1098	1502	891	1430	2917	1374	1960	1172	320.973	330.014	420.157	528.8	388.333	604.225	943.973	687.064	835.903	506.949
ENSRNOG00000003897	Col1a1	33210	20990	43594	8389	10635	3950	17063	5487	1937	4524	716.962	434.562	902.091	159.715	250.656	90.2556	298.602	148.375	44.6729	105.822
ENSRNOG00000007319	Trib3	164	111	93	130	168	213	122	179	157	2753	10.6583	6.91794	5.79321	7.45068	11.9197	14.6511	6.42707	14.5711	10.9001	193.853
ENSRNOG00000047786	Ogn	167	169	178	143	125	70	41	14	23	94	10.9953	10.6706	11.2333	8.30298	8.98491	4.87793	2.18817	1.15459	1.61775	6.7057
ENSRNOG00000012148	Trio	644	615	449	385	565	251	282	167	197	327	8.83932	8.09506	5.90712	4.66018	8.46633	3.64633	3.13756	2.8711	2.88859	4.863
ENSRNOG00000016648	Gulo	516	589	291	750	593	343	17	48	64	60	28.225	30.8967	15.2572	36.1788	35.4122	19.8577	0.753789	3.28867	3.73982	3.556
ENSRNOG00000017897	Adam8	74	62	76	42	56	37	989	44	579	49	3.33781	2.68185	3.28578	1.67064	2.75763	1.76638	36.1607	2.48587	27.8995	2.3947
ENSRNOG00000055829	AABR07053830.1	126	125	137	71	128	59	38	31	24	45	53.8946	51.274	56.1684	26.7819	59.7723	26.7104	13.1757	16.6089	10.9665	20.8553
ENSRNOG00000005621	Gxylt2	114	175	59	45	86	19	33	11	33	42	10.7385	15.8085	5.32709	3.73822	8.84408	1.89429	2.51982	1.29784	3.32077	4.28663
ENSRNOG00000029841	Cdh19	23	6	12	33	7	5	3	0	0	1	0.659303	0.164923	0.329725	0.834214	0.219064	0.151688	0.0696986	0	0	0.0310624
ENSRNOG00000002746	Fstl1	4570	3637	4262	2830	2816	1881	3028	755	1245	1073	183.61	140.131	164.13	100.271	123.517	79.9867	98.6155	37.9948	53.4362	46.7093
ENSRNOG00000003694	Prox1	22	2	4	19	9	2	2	0	0	0	0.382394	0.0333342	0.066638	0.291244	0.170783	0.0368011	0.0281844	0	0	0
ENSRNOG00000004697	Baalc	19	13	26	18	5	6	3	0	0	0	0.793553	0.520674	1.04083	0.662979	0.227982	0.265242	0.10155	0	0	0
ENSRNOG00000009802	Fam124a	321	217	206	323	379	127	55	98	32	139	8.21808	5.32767	5.05509	7.2925	10.593	3.44126	1.14141	3.14259	0.875201	3.8557
ENSRNOG00000012458	Cyp2e1	913	1651	523	242	758	177	0	9	159	118	45.561	79.01	25.0162	10.6499	41.2958	9.3486	0	0.562562	8.47631	6.38014
ENSRNOG00000016750	Cyp26a1	2	10	4	16	0	0	0	0	0	0	0.139949	0.671113	0.268295	0.987417	0	0	0	0	0	0
ENSRNOG00000021663	Vxn	58	55	65	51	39	13	7	5	8	33	2.2183	2.0173	2.38286	1.72017	1.62845	0.526225	0.21703	0.239538	0.32686	1.36751
ENSRNOG00000021726	Tlr3	301	210	246	269	184	102	95	76	64	158	7.10571	4.75413	5.56636	5.60016	4.74213	2.54854	1.81792	2.24726	1.61401	4.04131
ENSRNOG00000026306	Clec5a	6	4	12	6	1	4	187	11	58	6	0.154035	0.098478	0.295325	0.135853	0.0280299	0.108695	3.89184	0.353739	1.59083	0.166901
ENSRNOG00000029079	Hspb7	63	25	36	50	23	35	173	48	1024	15	3.9494	1.50295	2.1632	2.76421	1.57412	2.32224	8.79121	3.76902	68.5772	1.01883
ENSRNOG00000049614	AABR07028488.1	2893	2897	2587	2852	2140	1825	616	504	1105	1019	258.57	248.308	221.627	224.795	208.813	172.64	44.6293	56.4232	105.506	98.6797
ENSRNOG00000056728	G6pd	636	620	740	782	505	594	1847	643	1017	2352	33.605	31.416	37.4778	36.4386	29.1308	33.2187	79.1086	42.5554	57.4056	134.651
ENSRNOG00000024986	Mmrn1	120	40	101	570	90	34	29	54	10	28	3.27486	1.04684	2.64198	13.7181	2.68143	0.982065	0.641522	1.84588	0.291549	0.827941
ENSRNOG00000001806	Fetub	3	4	0	6	0	8	83	0	130	3	0.247041	0.315878	0	0.435763	0	0.697298	5.54079	0	11.4371	0.267722
ENSRNOG00000010128	Slc27a2	8	31	167	128	15	11	4	0	10	13	0.268431	0.99748	5.37078	3.78741	0.549456	0.390634	0.108785	0	0.358446	0.472581
ENSRNOG00000000902	Hsph1	459	404	405	545	408	528	2019	225	3906	562	16.7502	14.1384	14.1664	17.5393	16.2548	20.3935	59.7248	10.2846	152.275	22.2213
ENSRNOG00000026702	Jaml	39	57	66	48	21	37	715	36	160	84	1.82863	2.56303	2.96624	1.98477	1.07498	1.8362	27.1757	2.11427	8.01442	4.26746
ENSRNOG00000001414	Serpine1	199	139	559	416	98	88	2304	230	4904	474	8.17016	5.4727	21.998	15.0618	4.39254	3.82391	76.6777	11.8278	215.087	21.0853
ENSRNOG00000001803	Dnajb11	321	322	364	445	301	367	1482	380	755	435	20.9482	20.1516	22.7687	25.6101	21.4448	25.3488	78.3972	31.0615	52.6351	30.7578
ENSRNOG00000019497	Mrpl17	602	563	556	759	657	790	1478	704	1203	884	80.967	72.616	71.6775	90.0248	96.4698	112.458	161.137	118.599	172.848	128.821
ENSRNOG00000053384	Bmp7	210	119	24	69	272	40	21	0	20	32	13.0347	7.08343	1.42788	3.77698	18.4318	2.62784	1.05661	0	1.32615	2.15207
ENSRNOG00000055564	RGD1564664	597	372	278	791	497	485	1726	669	8175	325	53.8175	32.1592	24.021	62.8831	48.9125	46.2744	126.125	75.5393	787.271	31.7437
ENSRNOG00000000488	Hmga1	35	24	30	21	28	26	142	37	159	57	13.5846	8.9331	11.1607	7.18789	11.8646	10.6808	44.6763	17.9878	65.9268	23.9705
ENSRNOG00000058340	Krt79	24	24	71	28	10	51	307	259	33	30	1.62351	1.55693	4.60364	1.67036	0.738519	3.65141	16.8342	21.9453	2.38474	2.19879
ENSRNOG00000011459	Rhbdf2	166	161	185	189	122	138	485	135	591	380	5.93891	5.52377	6.34403	5.96305	4.7651	5.22548	14.0653	6.04962	22.5877	14.7301
ENSRNOG00000016752	Crispld2	1582	1817	1520	2180	1497	1283	5332	2386	5522	2422	33.7994	37.228	31.1274	41.0741	34.9172	29.0121	92.3429	63.8515	126.034	56.0662
ENSRNOG00000024763	LOC685431	363	353	436	525	347	491	1781	238	1096	727	35.0606	32.6963	40.3641	44.7178	36.5894	50.193	139.44	28.7931	113.086	76.0801
ENSRNOG00000005424	Odc1	511	454	635	786	420	758	1367	462	1442	911	14.3792	12.2513	17.1271	19.5049	12.9026	22.5752	31.1811	16.2837	43.3477	27.7751
ENSRNOG00000056562	Olfml1	472	444	445	439	456	251	196	73	153	299	20.3553	18.3624	18.3947	16.6959	21.4691	11.4567	6.85177	3.94325	7.04881	13.9711
ENSRNOG00000060329	Emb	31	41	38	19	5	30	984	12	188	13	2.67934	3.39823	3.14807	1.44821	0.471789	2.74431	68.9391	1.29908	17.3582	1.21734
ENSRNOG00000004303	Timp3	2353	2584	1583	2124	2408	993	395	518	546	1549	169.279	178.273	109.159	134.755	189.126	75.6103	23.0351	46.6777	41.9625	120.742
ENSRNOG00000019472	Ackr2	333	209	77	156	281	89	30	30	88	68	31.1116	18.7256	6.89551	12.8532	28.6615	8.80068	2.27199	3.51075	8.78315	6.88356
ENSRNOG00000021125	Prdx5	1141	1178	1190	1398	999	1389	4600	778	3102	1959	175.841	174.097	175.783	189.998	168.079	226.561	574.647	150.179	510.696	327.109
ENSRNOG00000051624	Hspe1	162	138	173	195	138	274	643	100	396	234	76.3002	62.3307	78.1007	80.9945	70.9587	136.588	245.49	58.9943	199.248	119.413
ENSRNOG00000045558	Cd34	1393	1201	932	1051	913	501	783	431	477	521	95.101	78.6301	60.9882	63.2768	68.0485	36.2011	43.3317	36.856	34.7888	38.5386
ENSRNOG00000038722	Tlr1	7	6	12	14	9	8	158	10	86	14	0.37477	0.308011	0.615795	0.66094	0.526018	0.453288	6.85659	0.670585	4.91842	0.81205
ENSRNOG00000050485	Gas1	907	1363	740	1056	381	222	227	137	126	705	99.0098	142.685	77.4281	101.658	45.4056	25.6491	20.0866	18.7322	14.6936	83.3843
ENSRNOG00000009078	Mrpl37	391	363	349	366	295	519	709	364	600	507	23.6167	21.0262	20.2052	19.4954	19.4527	33.1787	34.7136	27.5386	38.7152	33.1799
ENSRNOG00000059225	AABR07020987.1	136	154	125	117	116	68	30	45	39	39	5.83506	6.33638	5.14061	4.42693	5.43349	3.08793	1.04336	2.41834	1.78756	1.81298
ENSRNOG00000018294	Hspa5	3679	3183	3782	3947	2497	3780	15543	2056	9630	6255	180.582	149.828	177.935	170.852	133.806	196.375	618.429	126.405	504.961	332.656
ENSRNOG00000003546	Tnfrsf12a	89	53	85	88	33	33	415	98	656	80	11.6221	6.63716	10.6393	10.1342	4.70466	4.56105	43.9294	16.0295	91.5141	11.319
ENSRNOG00000024539	Ndufb6	242	280	249	267	171	356	618	232	283	497	48.3825	53.6837	47.7164	47.0753	37.3236	75.3308	100.155	58.0976	60.443	107.66
ENSRNOG00000029478	Cyp4f39	49	74	67	130	36	109	140	146	74	446	1.42407	2.06243	1.8664	3.33188	1.14224	3.35285	3.29817	5.31481	2.2975	14.0442
ENSRNOG00000012622	Mmp15	246	249	227	157	184	238	391	358	322	462	7.72423	7.49776	6.83192	4.3474	6.30745	7.90948	9.95195	14.08	10.801	15.7176
ENSRNOG00000002831	Wfikkn2	41	37	23	32	46	15	8	7	0	5	1.5748	1.36288	0.846758	1.08393	1.92895	0.609799	0.249068	0.336762	0	0.208067
ENSRNOG00000010897	Nek6	319	267	292	384	242	216	1042	368	1711	366	13.6727	10.9745	11.9961	14.5145	11.3238	9.79867	36.2027	19.7564	78.343	16.9969
ENSRNOG00000020775	Cyp2b2	5	32	23	19	14	4	0	0	6	2	0.314202	1.92861	1.38545	1.05305	0.960554	0.266061	0	0	0.402849	0.136202
ENSRNOG00000026065	Slit1	0	0	2	0	0	0	0	0	2	334	0	0	0.0434035	0	0	0	0	0	0.0483873	8.19386
ENSRNOG00000033776	LOC100359668	2749	2498	2915	3952	3382	4066	4131	4118	4665	18155	626.266	545.744	636.53	793.98	841.147	980.396	762.869	1175.08	1135.33	4481.31
ENSRNOG00000053070	AABR07053749.2	141	121	172	224	107	210	580	169	288	191	19.9678	16.4327	23.3472	27.9748	16.5427	31.476	66.5808	29.9774	43.5702	29.3068
ENSRNOG00000048365	LOC100911625	230	194	255	255	244	103	133	69	126	121	12.2713	9.92608	13.0407	11.9981	14.2124	5.81635	5.7521	4.61114	7.18162	6.99475
ENSRNOG00000019851	Cox6a2	0	0	0	0	1	4	0	0	0	157	0	0	0	0	0.289033	1.12082	0	0	0	45.0354
ENSRNOG00000000897	Rxfp2	6	4	10	28	14	0	0	2	1	3	0.340769	0.217861	0.544406	1.40253	0.868143	0	0	0.14232	0.0606917	0.184648
ENSRNOG00000004373	Ddx39a	281	175	259	325	250	285	1050	310	817	246	16.2544	9.70762	14.3602	16.5789	15.7877	17.4485	49.2338	22.4607	50.4863	15.4178
ENSRNOG00000027006	LOC100911361	115	97	153	127	94	114	1063	121	294	132	13.5031	10.9224	17.2195	13.1506	12.0497	14.1673	101.176	17.7958	36.8781	16.7931
ENSRNOG00000036837	Nfe2	29	22	30	41	17	39	168	62	238	11	2.20752	1.60602	2.1889	2.75239	1.4128	3.14214	10.3665	5.91156	19.3543	0.907285
ENSRNOG00000047082	Pigz	0	3	0	0	3	2	23	5	20	8	0	0.214949	0	0	0.244725	0.158203	1.39311	0.467975	1.59643	0.647667
ENSRNOG00000010170	Tubb4b	893	735	976	1443	537	1316	2834	740	2323	1319	68.1838	53.8182	71.4292	97.1639	44.7629	106.349	175.404	70.7717	189.481	109.119
ENSRNOG00000004290	Grb10	2180	2438	1725	1709	2015	1249	1063	425	934	995	42.4241	45.499	32.1767	29.3297	42.81	25.7258	16.7687	10.3596	19.4174	20.9799
ENSRNOG00000016687	Ssc5d	918	628	542	226	634	109	420	245	123	145	25.6824	16.8487	14.5341	5.57584	19.3641	3.22754	9.52474	8.58534	3.67607	4.39526
ENSRNOG00000001884	Ranbp1	228	239	323	287	204	285	1327	201	781	293	27.2548	27.398	37.0089	30.255	26.6226	36.058	128.585	30.0956	99.7346	37.949
ENSRNOG00000059381	Mrps6	94	100	91	129	110	135	373	150	246	111	16.9112	17.2527	15.6921	20.4666	21.6049	25.7058	54.3958	33.8015	47.279	21.6369
ENSRNOG00000013714	Snrpd1	121	123	195	180	154	212	578	172	374	162	18.2888	17.8286	28.2508	23.9929	25.4118	33.9145	70.8171	32.5632	60.3891	26.5301
ENSRNOG00000012817	Lrrc17	365	322	203	177	299	92	227	72	40	109	22.2493	18.8231	11.8609	9.51493	19.898	5.93555	11.2166	5.49739	2.6048	7.19906
ENSRNOG00000002229	Adcy5	246	233	206	300	189	250	991	228	421	345	6.37846	5.79361	5.11971	6.8598	5.35003	6.86075	20.8289	7.40481	11.6614	9.69225
ENSRNOG00000015505	Mfap5	1575	1111	1077	1069	1437	786	837	289	332	173	136.313	92.2112	89.3448	81.5913	135.778	71.9996	58.721	31.3295	30.6961	16.2229
ENSRNOG00000031671	Rasgef1a	15	5	0	2	5	0	0	0	0	0	1.14459	0.365857	0	0.134612	0.416537	0	0	0	0	0
ENSRNOG00000006200	St18	7	11	30	8	12	4	0	1	1	3	0.126539	0.190682	0.519774	0.127534	0.23681	0.0765254	0	0.022646	0.0193146	0.0587626
ENSRNOG00000019202	Pvr	189	85	169	247	139	140	637	358	559	163	10.9832	4.73693	9.41347	12.6582	8.81851	8.61082	30.0065	26.0584	34.7028	10.2631
ENSRNOG00000042905	RT1-T24-4	2785	1303	1218	2971	1631	1225	449	704	402	415	213.813	95.9325	89.6299	201.15	136.703	99.5394	27.9426	67.6986	32.9703	34.5209
ENSRNOG00000059883	LOC100912578	646	687	676	779	738	987	1278	494	1383	2481	21.9324	22.3677	21.9986	23.3237	27.3541	35.4666	35.1717	21.0076	50.1605	91.2648
ENSRNOG00000059613	AABR07065780.1	8	8	14	1	4	0	2	0	0	0	2.50268	2.40004	4.19792	0.275922	1.36608	0	0.507249	0	0	0
ENSRNOG00000010906	Ccl5	37	188	149	170	52	35	35	31	32	40	8.53744	41.6002	32.9541	34.5926	13.0993	8.54756	6.54638	8.95967	7.88805	10.0002
ENSRNOG00000004783	Fam171b	147	95	62	54	81	33	32	9	4	39	7.09631	4.39797	2.86884	2.29888	4.26887	1.6861	1.25221	0.544206	0.206279	2.03986
ENSRNOG00000012175	Nfatc2	19	19	28	17	12	3	4	0	1	10	0.645606	0.619128	0.911917	0.509405	0.445147	0.107896	0.110166	0	0.0363068	0.368161
ENSRNOG00000054954	Lilrb2	28	36	49	38	36	43	270	67	225	20	1.33881	1.65076	2.24576	1.60235	1.87926	2.17612	10.4651	4.01274	11.4931	1.03617
ENSRNOG00000058285	Nme8	5	16	5	5	14	3	0	0	0	0	0.206002	0.632211	0.197484	0.181681	0.629773	0.130839	0	0	0	0
ENSRNOG00000014771	Wfdc8	0	0	3	0	0	1	6	6	4	42	0	0	0.506522	0	0	0.186367	0.856637	1.32374	0.752601	8.01493
ENSRNOG00000000187	Csf2rb	502	430	659	565	256	355	1675	841	3733	348	18.9405	15.5585	23.8325	18.7994	10.5449	14.1764	51.2287	39.7449	150.464	14.2263
ENSRNOG00000060603	Nhsl1	214	237	159	118	237	85	133	41	70	81	4.85329	5.15444	3.45632	2.36001	5.86792	2.04027	2.44503	1.16467	1.69593	1.99035
ENSRNOG00000061968	AABR07064878.1	124	98	128	75	115	42	27	22	36	63	6.92122	5.24566	6.84805	3.69172	7.00767	2.48119	1.22163	1.53811	2.14662	3.80999
ENSRNOG00000002802	Cxcl1	23	23	40	23	27	9	267	15	658	14	3.1235	2.9954	5.20681	2.75456	4.00307	1.29356	29.3923	2.55148	95.4608	2.05994
ENSRNOG00000014525	Hspd1	1359	1413	1433	1512	1190	2022	3588	701	4279	2779	76.7402	76.5169	77.5614	75.2945	73.3608	120.846	164.235	49.5814	258.127	170.026
ENSRNOG00000053562	Arx	204	205	169	229	169	121	79	48	79	88	7.49895	7.22664	5.95462	7.42361	6.78222	4.70767	2.35401	2.21007	3.10232	3.5049
ENSRNOG00000012843	Aspg	0	0	0	0	0	2	14	4	3	0	0	0	0	0	0	0.101161	0.542207	0.239382	0.15311	0
ENSRNOG00000007564	Evc	542	631	324	358	626	205	215	172	54	280	15.7958	17.6354	9.05074	9.20097	19.9173	6.32334	5.07915	6.2787	1.6812	8.84147
ENSRNOG00000053350	AABR07048785.1	2	4	0	0	0	6	0	221	1	1	2.89066	5.5442	0	0	0	9.17981	0	400.124	1.5445	1.56633
ENSRNOG00000021579	Mpp6	52	25	45	27	38	32	191	51	136	91	2.0102	0.926809	1.66742	0.92047	1.60376	1.30928	5.98527	2.4695	5.61648	3.81158
ENSRNOG00000003244	Ltc4s	124	115	61	122	100	57	11	8	3	33	30.8172	27.4082	14.5311	26.7388	27.1323	14.9933	2.21605	2.49033	0.796414	8.88609
ENSRNOG00000015139	F12	0	0	0	0	0	1	8	3	12	0	0	0	0	0	0	0.0489032	0.299688	0.173651	0.592455	0
ENSRNOG00000015430	Nlgn2	373	354	250	281	220	128	141	127	81	169	7.50023	6.82623	4.81839	4.98287	4.82949	2.72412	2.29823	3.19864	1.73995	3.68195
ENSRNOG00000019727	Dph3	183	184	194	246	200	218	622	260	468	214	7.09841	6.84447	7.21286	8.41501	8.46941	8.94985	19.5574	12.6323	19.3929	8.9939
ENSRNOG00000020206	Ctsd	4746	5149	5374	5420	4162	4829	23685	7675	5794	7032	295.168	307.098	320.358	297.269	282.591	317.87	1194.06	597.886	384.953	473.855
ENSRNOG00000022859	Trem1	13	7	29	5	16	7	174	23	227	12	1.59182	0.822036	3.4037	0.539912	2.1389	0.907214	17.2708	3.52753	29.6938	1.59212
ENSRNOG00000023657	Gprin3	484	257	242	255	180	187	16	10	32	16	22.9766	11.7	11.0117	10.6755	9.32887	9.39577	0.615705	0.594641	1.62287	0.82297
ENSRNOG00000032490	Cdh7	19	16	15	24	29	5	8	0	4	7	0.373634	0.301721	0.282726	0.416206	0.622584	0.104058	0.127514	0	0.0840277	0.14914
ENSRNOG00000050630	AABR07070043.1	1200	1086	1996	1963	988	1524	6850	1140	3238	2396	127.346	110.522	203.031	183.71	114.466	171.175	589.259	151.533	367.087	275.496
ENSRNOG00000057558	AC128792.2	687	1061	677	525	666	624	3752	711	904	2258	523.596	775.473	494.566	352.864	554.151	503.354	2318	678.746	736.029	1864.61
ENSRNOG00000031979	Mt-atp6	16115	14500	22219	30060	30735	36997	14482	77614	58228	63150	2975.82	2567.77	3932.76	4895.24	6196.17	7230.9	2167.78	17952.1	11486.7	12635
ENSRNOG00000010977	Igfbp6	5501	5742	2606	4875	4974	2682	643	351	1321	2367	647.124	647.77	293.844	505.742	638.801	333.929	61.3151	51.719	166.011	301.695
ENSRNOG00000060773	Sertad4	266	262	200	179	192	151	118	31	64	62	8.60357	8.12661	6.20047	5.10575	6.77971	5.16921	3.09379	1.25592	2.21138	2.17278
ENSRNOG00000004659	Creld2	184	174	205	265	138	178	1055	180	670	198	17.242	15.6362	18.4128	21.899	14.1177	17.6539	80.1371	21.1272	67.0707	20.103
ENSRNOG00000039560	LOC103690116	170	270	150	424	263	151	19	14	42	90	5.87476	8.94781	4.96853	12.9216	9.92227	5.52292	0.532226	0.606007	1.55051	3.36983
ENSRNOG00000012828	Emg1	227	208	218	274	197	264	633	230	451	281	15.6161	13.7222	14.3747	16.6229	14.7954	19.2221	35.2989	19.8186	33.1444	20.9449
ENSRNOG00000010017	Wee1	459	527	318	468	490	176	316	118	221	285	17.6248	19.4059	11.704	15.8477	20.541	7.15276	9.8358	5.67536	9.0655	11.8572
ENSRNOG00000049229	Pomp	330	342	357	421	393	459	1299	480	592	387	70.4566	70.0239	73.0589	79.2681	91.6041	103.722	224.816	128.365	135.026	89.5247
ENSRNOG00000011441	Tpd52	82	118	167	166	78	169	324	302	150	173	3.32106	4.58308	6.48299	5.92896	3.4488	7.24431	10.6369	15.3203	6.48992	7.59158
ENSRNOG00000015751	Cyp4f18	7	14	19	15	4	19	140	17	153	3	0.203123	0.389556	0.528417	0.383818	0.12671	0.583496	3.29285	0.61785	4.74258	0.0943266
ENSRNOG00000017850	Dctpp1	15	11	11	22	17	10	251	61	18	28	2.92447	2.05671	2.05567	3.78263	3.61851	2.06361	39.6686	14.8967	3.7491	5.91496
ENSRNOG00000021986	AABR07015006.1	145	122	144	226	123	190	417	162	390	191	19.0537	15.3739	18.1372	26.1895	17.6454	26.425	44.4179	26.6639	54.7474	27.1938
ENSRNOG00000004752	Nalcn	5	1	8	11	2	0	0	0	1	0	0.115744	0.0221993	0.177513	0.224576	0.0505488	0	0	0	0.024737	0
ENSRNOG00000011184	Slc13a4	2	2	5	2	7	0	0	0	0	0	0.121492	0.116509	0.291169	0.10717	0.464268	0	0	0	0	0
ENSRNOG00000020460	Banf1	375	429	438	537	570	685	1304	512	722	602	61.8059	67.806	69.1942	78.0516	102.562	119.492	174.215	105.698	127.123	107.503
ENSRNOG00000017695	AABR07012795.1	607	672	832	1010	592	1004	2933	519	1353	1128	86.7419	92.092	113.962	127.283	92.3583	151.853	339.753	92.8979	206.55	174.652
ENSRNOG00000002881	Ddr2	812	873	442	560	1014	274	252	48	405	361	27.2882	28.1349	14.2376	16.5965	37.2024	9.74585	6.86484	2.02048	14.5399	13.1447
ENSRNOG00000007682	Gria3	40	32	124	77	18	13	7	15	10	19	0.977675	0.750076	2.90506	1.65973	0.480317	0.336293	0.138697	0.459216	0.261119	0.503179
ENSRNOG00000050118	AABR07065750.2	0	21	49	5	6	0	2	0	1	2	0	7.21529	16.8272	1.57974	2.34685	0	0.580952	0	0.382825	0.77647
ENSRNOG00000046699	Slpi	243	310	506	225	198	121	4097	289	2584	133	35.699	43.674	71.2519	29.1501	31.7561	18.8142	487.895	53.1796	405.536	21.1702
ENSRNOG00000030224	AABR07030729.1	1	1	3	1	1	1	39	5	17	2	0.125493	0.120346	0.360935	0.110699	0.137017	0.1328	3.96767	0.78603	2.27924	0.271997
ENSRNOG00000015746	Kcng4	20	5	7	9	5	2	0	0	0	3	0.619033	0.148396	0.207675	0.245646	0.168952	0.0655318	0	0	0	0.100618
ENSRNOG00000023172	Dnajb3	7	4	4	3	5	11	27	11	13	12	0.86818	0.475686	0.475469	0.328055	0.676975	1.44388	2.71432	1.70869	1.72233	1.61253
ENSRNOG00000030058	LOC100359600	144	125	171	197	127	183	822	132	452	144	9.15966	7.62496	10.4258	11.0507	8.81931	12.3202	42.3837	10.5169	30.7144	9.92441
ENSRNOG00000031789	Rangap1	261	307	301	333	306	267	1291	305	750	360	9.7049	10.9471	10.7278	10.9195	12.4218	10.5078	38.9123	14.2052	29.7919	14.5036
ENSRNOG00000020254	Per2	961	1106	595	983	1142	205	234	400	491	538	20.8975	23.0641	12.4018	18.8509	27.1113	4.71817	4.12475	10.895	11.4061	12.6758
ENSRNOG00000014338	Slc25a25	64	75	147	136	76	122	411	124	233	125	2.56722	2.88508	5.65197	4.81096	3.32821	5.17959	13.3641	6.23024	9.98456	5.43276
ENSRNOG00000004510	Slc35b1	321	332	421	446	317	397	1046	379	629	502	26.7687	26.5504	33.6511	32.7994	28.8599	35.0399	70.7073	39.5876	56.035	45.3576
ENSRNOG00000018630	LOC108351137	316	367	484	485	239	360	1844	290	803	618	39.6591	44.1706	58.2234	53.6791	32.7467	47.8198	187.597	45.5881	107.661	84.0365
ENSRNOG00000048159	AABR07065778.3	7	4	5	4	0	0	0	0	0	0	2.50808	1.3742	1.71715	1.26373	0	0	0	0	0	0
ENSRNOG00000048771	RGD1559482	393	331	475	234	347	219	4425	543	972	257	31.8233	25.7035	36.8674	16.71	30.6757	18.7692	290.453	55.0744	84.0825	22.5481
ENSRNOG00000013872	P2ry14	113	166	143	220	89	67	10	15	14	77	4.49406	6.33115	5.45124	7.716	3.86424	2.82025	0.32238	0.747207	0.594818	3.31801
ENSRNOG00000016776	Extl1	14	9	5	6	10	7	30	5	42	166	0.426901	0.263192	0.146149	0.161351	0.332906	0.225924	0.741535	0.19098	1.36817	5.4845
ENSRNOG00000038784	Piezo2	138	113	239	41	16	7	42	4	0	34	2.07883	1.63241	3.45093	0.544675	0.263135	0.111609	0.512862	0.0754736	0	0.554939
ENSRNOG00000020867	Numbl	767	703	522	625	729	298	480	232	404	257	21.18	18.6165	13.8165	15.2201	21.9772	8.70955	10.7444	8.02446	11.9179	7.68932
ENSRNOG00000061830	AABR07065423.1	7	3	7	4	3	5	22	4	208	1	6.72011	2.76152	6.44109	3.38602	3.14406	5.07979	17.1194	4.80957	213.306	1.04023
ENSRNOG00000008182	Htra3	7195	6298	4330	4486	4491	2750	2514	2472	2522	1773	370.821	311.278	213.903	203.893	252.691	150.009	105.029	159.58	138.856	99.0072
ENSRNOG00000001859	Sdf2l1	109	86	111	182	66	105	1112	153	287	75	12.8827	9.74747	12.5748	18.9697	8.51601	13.1348	106.536	22.6501	36.2368	9.60434
ENSRNOG00000018373	Tln2	995	1027	936	678	556	527	443	184	319	471	14.7833	14.6329	13.3297	8.88354	9.01855	8.28721	5.33534	3.42424	5.06321	7.58216
ENSRNOG00000018816	Cox5a	738	745	808	929	644	1175	1393	620	1580	1214	154.678	149.741	162.323	171.71	147.357	260.651	236.665	162.765	353.766	275.686
ENSRNOG00000000855	Lst1	14	7	35	11	14	10	369	34	111	5	3.32178	1.59289	7.95998	2.3017	3.62654	2.51138	70.9716	10.1048	28.1356	1.2853
ENSRNOG00000017307	Prss23	2883	2442	2921	3241	2219	1988	1189	780	616	1366	82.0249	66.6283	79.6579	81.3184	68.9243	59.8642	27.4216	27.7967	18.7227	42.1091
ENSRNOG00000002520	Litaf	758	743	800	657	620	594	2465	705	2387	884	42.5924	40.0372	43.0873	32.5564	38.0337	35.3264	112.277	49.6192	143.286	53.8195
ENSRNOG00000038610	AABR07034445.1	24	31	31	30	25	28	154	41	77	48	3.01208	3.73109	3.7292	3.32041	3.42541	3.71927	15.6671	6.4452	10.3236	6.52709
ENSRNOG00000002653	Kcnk2	0	0	0	0	0	4	0	20	0	5	0	0	0	0	0	0.13343	0	0.789541	0	0.17073
ENSRNOG00000050647	Hspa1b	788	713	538	1032	2164	619	8445	243	23887	840	40.3479	35.0103	26.4042	46.5997	120.967	33.5456	350.514	15.5847	1306.6	46.6013
ENSRNOG00000017194	Prdx1	844	762	1086	1225	788	1196	3505	887	1589	1130	119.389	103.369	147.247	152.815	121.692	179.062	401.902	157.16	240.122	173.191
ENSRNOG00000014378	Il1r2	12	16	26	15	9	14	85	0	771	4	1.04868	1.34087	2.17786	1.15599	0.858663	1.29494	6.02133	0	71.9787	0.378792
ENSRNOG00000052256	Dact3	316	355	267	430	247	145	161	116	96	226	14.1771	15.2736	11.4817	17.0128	12.0979	6.88522	5.85511	6.51862	4.60108	10.9858
ENSRNOG00000003562	Susd4	50	30	34	241	41	20	22	20	12	11	2.12782	1.22431	1.38687	9.04466	1.90488	0.900825	0.758931	1.06608	0.54554	0.50722
ENSRNOG00000007089	Lgmn	1812	1914	3224	2278	1228	1559	17162	2855	4175	2262	114.852	116.342	195.872	127.334	84.9755	104.587	881.78	226.666	282.7	155.345
ENSRNOG00000010064	Abcc4	67	77	110	87	61	46	189	59	68	1518	1.8803	2.07228	2.95896	2.15315	1.86894	1.36633	4.29952	2.07396	2.03865	46.1577
ENSRNOG00000020464	Mrpl54	295	309	279	331	329	347	767	413	432	416	60.716	60.9891	55.0404	60.0784	73.925	75.5894	127.964	106.471	94.9846	92.7684
ENSRNOG00000021151	Ppp1r14b	498	515	434	415	490	378	1839	765	1189	439	86.8595	86.1405	72.556	63.8329	93.3035	69.7799	260.004	167.127	221.542	82.9616
ENSRNOG00000052685	Cd248	47	40	18	15	28	14	8	3	5	7	2.57537	2.10189	0.945399	0.724823	1.67501	0.811947	0.355316	0.205885	0.292692	0.415579
ENSRNOG00000001807	Sspn	313	304	235	231	227	153	98	24	80	156	11.0814	10.3213	7.97468	7.21224	8.77384	5.73312	2.81245	1.06428	3.0257	5.9841
ENSRNOG00000019572	Lsm4	136	125	124	142	155	118	712	280	247	127	18.7734	16.5473	16.4067	17.2862	23.3588	17.24	79.6701	48.4129	36.4242	18.9948
ENSRNOG00000049009	AABR07051532.1	0	10	11	9	0	0	0	0	0	0	0	3.21597	3.53576	2.66149	0	0	0	0	0	0
ENSRNOG00000046284	AABR07027451.1	9	25	19	6	8	2	1	2	0	5	3.69877	9.85265	7.48418	2.17454	3.5893	0.870117	0.333193	1.02973	0	2.22618
ENSRNOG00000039980	Slc25a5	1671	1505	1979	1877	1279	2168	5061	1091	3688	2505	108.992	94.1379	123.725	107.967	91.0754	149.667	267.586	89.1331	256.977	177.031
ENSRNOG00000015774	Mreg	18	11	19	38	20	26	36	32	32	296	0.736582	0.431688	0.745252	1.37136	0.893528	1.12612	1.19419	1.64023	1.39895	13.1243
ENSRNOG00000009787	Efcc1	48	24	8	22	31	8	0	0	8	4	3.57384	1.71363	0.570901	1.44452	2.51984	0.630417	0	0	0.636302	0.322725
ENSRNOG00000005630	AABR07060778.1	88	101	97	125	65	131	275	98	159	156	29.0455	31.9691	30.688	36.3844	23.4219	45.7634	73.577	40.5155	56.0638	55.7888
ENSRNOG00000054286	Rrm2	4	2	6	4	2	1	139	9	16	3	0.428794	0.205603	0.616529	0.378149	0.234085	0.113441	12.0796	1.20857	1.83242	0.348518
ENSRNOG00000012543	Mcm3	76	78	88	92	36	67	958	133	87	70	3.25965	3.20822	3.61776	3.4798	1.6857	3.04149	33.307	7.14511	3.98627	3.253
ENSRNOG00000003597	Tuba4a	48	69	36	78	28	43	283	66	157	88	4.16866	5.7467	2.99681	5.97391	2.65479	3.95248	19.9228	7.17953	14.5661	8.28056
ENSRNOG00000017716	Ucp3	155	60	123	176	52	331	93	181	176	506	5.66133	2.1016	4.30614	5.66901	2.07351	12.7957	2.75346	8.2806	6.8673	20.0245
ENSRNOG00000024661	Jpt2	191	162	216	228	76	82	1062	257	426	301	6.13359	4.98892	6.6486	6.4569	2.66444	2.78706	27.6449	10.3374	14.6143	10.473
ENSRNOG00000047699	Snai2	98	98	74	42	88	29	27	26	19	38	6.2813	6.02369	4.54623	2.37398	6.15771	1.96733	1.40282	2.08737	1.30099	2.63893
ENSRNOG00000011052	Gars	583	548	692	635	411	692	1349	436	1124	981	30.9606	27.9084	35.2244	29.7388	23.8286	38.8953	58.0716	29.0019	63.7669	56.4462
ENSRNOG00000007159	Ccl2	192	32	182	96	68	32	2617	10	2098	98	28.916	4.62173	26.2727	12.7502	11.1804	5.10072	319.485	1.88647	337.543	15.9914
ENSRNOG00000009118	Pou2f3	2	7	5	11	3	0	0	0	0	2	0.0600209	0.201487	0.143847	0.291145	0.0982988	0	0	0	0	0.0650456
ENSRNOG00000033496	Igdcc4	199	263	136	77	132	37	136	25	24	68	6.28143	7.96109	4.11472	2.1434	4.54875	1.23611	3.47979	0.988422	0.809273	2.32562
ENSRNOG00000003515	Ephx1	3109	3385	3011	3504	3049	2431	676	736	886	1549	166.725	174.081	154.77	165.712	178.506	137.98	29.3858	49.4375	50.7577	90.0029
ENSRNOG00000028543	AABR07052523.1	527	527	713	727	322	617	2601	281	1491	1060	39.7795	38.1479	51.5863	48.394	26.5349	49.2927	159.147	26.5676	120.23	86.6919
ENSRNOG00000011946	Ptn	677	673	1401	625	461	257	252	387	254	372	64.9891	61.9554	128.91	52.9103	48.3133	26.1117	19.6093	46.533	26.0479	38.6918
ENSRNOG00000020263	Atp1a3	42	33	54	12	18	8	456	62	174	41	1.48402	1.11822	1.82887	0.373931	0.694361	0.299178	13.0608	2.744	6.56799	1.56965
ENSRNOG00000062308	AC129815.1	0	0	0	1	0	0	1	15	14	3	0	0	0	0.0269683	0	0	0.024789	0.574439	0.457285	0.099395
ENSRNOG00000018808	Vip	0	0	0	0	0	3	2	3	12	0	0	0	0	0	0	0.107692	0.054993	0.127429	0.434755	0
ENSRNOG00000031716	LOC100910978	660	729	432	802	779	434	39	74	143	294	20.2089	21.4061	12.6788	21.6562	26.0406	14.0649	0.968007	2.8381	4.67759	9.7537
ENSRNOG00000007302	Fbn1	14171	11894	9535	5735	8940	4886	9446	2501	2630	2578	180.171	145.018	116.198	64.3021	124.089	65.7486	97.3512	39.8286	35.7212	35.5132
ENSRNOG00000016294	Cd4	883	1356	1379	1125	569	446	555	348	194	735	63.4884	93.4986	95.0373	71.3337	44.6642	33.9405	32.3472	31.3408	14.9012	57.2592
ENSRNOG00000046289	AABR07051556.1	26	15	7	0	0	1	0	0	0	0	7.65713	4.23635	1.97607	0	0	0.311629	0	0	0	0
ENSRNOG00000021087	Lgi4	158	100	100	163	114	29	21	48	48	68	4.89872	2.97328	2.97181	4.45679	3.85873	0.951652	0.527782	1.86406	1.58985	2.28434
ENSRNOG00000047225	Tma7	92	111	68	150	105	177	289	189	133	133	21.9118	25.3527	15.5237	31.5057	27.3018	44.6183	55.7953	56.383	33.8398	34.3214
ENSRNOG00000007213	Yars1	611	453	495	564	490	572	1080	437	1824	800	31.5808	22.4539	24.5235	25.708	27.6497	31.2916	45.2497	28.2918	100.715	44.8018
ENSRNOG00000010019	Fam166a	11	12	12	17	13	28	66	38	24	14	1.11288	1.16425	1.16372	1.51674	1.43586	2.99816	5.41257	4.81543	2.59384	1.5346
ENSRNOG00000010196	Glb1	720	836	681	719	473	345	528	254	231	400	32.0507	35.6881	29.0568	28.2255	22.9869	16.2545	19.0524	14.1624	10.9851	19.2925
ENSRNOG00000050220	Nrxn1	397	413	368	193	137	98	142	23	156	146	7.09458	7.0778	6.30348	3.04159	2.67283	1.85358	2.057	0.514818	2.97816	2.82691
ENSRNOG00000053787	Mdfic	516	565	748	852	553	995	1418	647	1091	753	19.0795	20.0344	26.5103	27.7821	22.3232	38.9394	42.5014	29.9653	43.0952	30.1673
ENSRNOG00000028390	Hhipl1	61	37	73	47	40	16	41	7	11	12	3.22854	1.87798	3.70338	2.19375	2.31129	0.896275	1.75901	0.46404	0.621928	0.688176
ENSRNOG00000021793	Tlcd5	61	42	48	60	34	15	18	1	8	28	2.31055	1.5256	1.7427	2.00421	1.40599	0.60135	0.552686	0.0474543	0.323709	1.14914
ENSRNOG00000010319	Lcp1	854	1025	1695	1176	764	762	7567	1397	2880	1051	20.4639	23.554	38.931	24.8511	19.9865	19.3257	146.982	41.9299	73.724	27.287
ENSRNOG00000016478	Eif5a	2514	2656	2913	3303	2258	2657	8635	2478	6325	3410	264.116	267.59	293.336	306.018	258.981	295.441	735.363	326.083	709.867	388.157
ENSRNOG00000022640	AABR07003235.1	39	34	73	30	30	45	318	18	398	35	3.03115	2.53419	5.43834	2.05627	2.54556	3.70176	20.0347	1.75236	33.0457	2.94741
ENSRNOG00000025909	Uqcc2	84	86	90	119	91	121	323	99	120	186	15.0475	14.7739	15.4535	18.7994	17.7967	22.9415	46.9029	22.2136	22.9643	36.1014
ENSRNOG00000052121	AC117065.1	13	16	17	6	11	5	4	0	2	2	2.06936	2.44241	2.59379	0.842291	1.91164	0.842346	0.516108	0	0.340181	0.344989
ENSRNOG00000012618	Efhb	8	5	4	2	2	1	0	0	0	0	0.203866	0.122175	0.0976952	0.0449526	0.0556396	0.0269637	0	0	0	0
ENSRNOG00000001410	Gigyf1	461	556	455	423	424	197	254	198	213	320	14.7176	17.0225	13.9234	11.9093	14.7781	6.65662	6.57328	7.91771	7.26449	11.0691
ENSRNOG00000018615	Cenph	0	2	3	0	0	2	127	2	0	4	0	0.191864	0.287714	0	0	0.211818	10.2992	0.250673	0	0.433637
ENSRNOG00000012134	Scn4a	42	36	33	22	50	10	5	8	0	17	0.758963	0.623866	0.571594	0.350596	0.986425	0.191267	0.0732407	0.181076	0	0.332852
ENSRNOG00000007234	Cyp51	240	262	350	280	238	321	1251	268	545	258	9.03355	9.45713	12.6273	9.29421	9.77997	12.788	38.1693	12.6351	21.9145	10.5218
ENSRNOG00000010898	Prok2	5	4	4	0	0	6	53	2	64	2	1.6246	1.24637	1.2458	0	0	2.06368	13.9604	0.814203	22.2166	0.704241
ENSRNOG00000011398	LOC103692719	116	63	77	114	82	84	294	89	381	133	3.48985	1.8176	2.22042	3.02454	2.69323	2.6747	7.16976	3.3538	12.245	4.33534
ENSRNOG00000015719	Egr4	0	0	0	0	0	0	10	0	34	0	0	0	0	0	0	0	0.474564	0	2.12644	0
ENSRNOG00000008279	Mrps15	276	289	309	399	296	468	661	358	327	511	15.7765	15.842	16.93	20.1132	18.4717	28.3137	30.6275	25.632	19.968	31.648
ENSRNOG00000008917	Ehbp1	270	337	264	362	341	194	143	126	99	170	6.56744	7.86095	6.15506	7.76516	9.05526	4.99441	2.81955	3.83886	2.5725	4.48028
ENSRNOG00000024221	Mettl24	14	8	29	19	8	3	5	0	2	6	1.24157	0.680407	2.46516	1.486	0.774559	0.281609	0.359437	0	0.189523	0.576504
ENSRNOG00000035596	Mir207	1	1	1	1	1	1	9	2	51	1	1.6121	1.54598	1.54608	1.42206	1.76014	1.70597	11.7616	4.0397	87.8385	1.74706
ENSRNOG00000025142	Mex3b	99	167	131	76	130	68	47	17	20	62	3.67247	5.94091	4.65791	2.48625	5.26479	2.66983	1.41329	0.789901	0.792562	2.49197
ENSRNOG00000015865	Ap2s1	389	426	471	585	471	464	2489	703	733	411	53.5799	56.2697	62.1828	71.0586	70.8251	67.6426	277.9	121.285	107.856	61.3364
ENSRNOG00000050944	AABR07065768.1	16	7	8	4	0	0	0	0	1	1	5.83197	2.44705	2.79493	1.28571	0	0	0	0	0.389483	0.394987
ENSRNOG00000017063	Fcna	754	1482	1014	803	704	558	297	248	365	610	70.3927	132.683	90.7381	66.1119	71.7533	55.1366	22.4762	29.0005	36.4029	61.7035
ENSRNOG00000045654	LOC108348108	26	19	12	32	32	15	179	8	404	25	0.811918	0.569007	0.359201	0.881246	1.09096	0.495774	4.53112	0.312915	13.4775	0.845875
ENSRNOG00000013064	Lrp8	25	17	40	31	8	13	288	13	89	94	0.424501	0.276815	0.651027	0.464199	0.148302	0.233625	3.96408	0.276493	1.61441	1.72939
ENSRNOG00000008091	Gins1	2	4	15	8	4	10	176	26	6	6	0.233508	0.44786	1.67877	0.823817	0.5099	1.23587	16.6583	3.80262	0.748468	0.759036
ENSRNOG00000013009	Ldha	2147	1846	2576	2809	1883	2322	6844	2525	7251	1975	168.747	139.138	194.064	194.699	161.573	193.159	436.037	248.578	608.819	168.188
ENSRNOG00000050181	LOC100911881	126	133	183	176	96	113	934	123	300	208	7.13096	7.21844	9.92718	8.78415	5.93148	6.76875	42.8486	8.71929	18.1379	12.7546
ENSRNOG00000018413	Per3	903	1239	698	784	899	348	304	424	216	627	14.2982	18.8138	10.5936	10.9476	15.5406	5.83207	3.90191	8.40925	3.65371	10.7569
ENSRNOG00000011752	Sh3d19	844	775	634	621	742	436	449	237	283	447	12.9262	11.3826	9.30707	8.3874	12.4064	7.06747	5.57422	4.54646	4.63021	7.41753
ENSRNOG00000001960	Sult1d1	84	177	172	400	31	80	6	10	9	50	2.34637	4.74138	4.60513	9.85341	0.94536	2.36514	0.135859	0.34989	0.268566	1.51326
ENSRNOG00000014061	Dusp5	40	38	24	57	26	45	136	57	179	36	2.07943	1.89444	1.1959	2.6132	1.47563	2.476	5.73108	3.71158	9.94092	2.02777
ENSRNOG00000015003	Pex11a	668	645	601	870	693	1240	858	1029	740	1591	36.3182	33.6294	31.3198	41.7134	41.1334	71.3541	37.8134	70.0746	42.98	93.7222
ENSRNOG00000009432	Eif2s1	397	384	491	475	335	482	1231	284	985	587	36.256	33.6304	42.98	38.2553	33.4001	46.5893	91.1293	32.4867	96.0977	58.0834
ENSRNOG00000014259	Mycl	65	117	52	60	66	33	36	16	18	31	2.78027	4.79927	2.13193	2.26326	3.08199	1.49398	1.24821	0.857216	0.822507	1.43667
ENSRNOG00000019358	Esr1	948	877	547	447	569	351	429	138	53	333	13.4722	11.952	7.45097	5.60202	8.82785	5.27941	4.94194	2.45644	0.804627	5.12741
ENSRNOG00000018752	Clcf1	49	54	53	77	59	63	158	92	152	83	2.73015	2.88532	2.83052	3.78347	3.5889	3.71522	7.13607	6.42064	9.04739	5.01065
ENSRNOG00000005524	Pno1	151	192	198	209	148	196	524	141	419	251	12.5506	15.3038	15.7741	15.3193	13.4295	17.2421	35.3041	14.6792	37.2037	22.6039
ENSRNOG00000016299	Klf4	1538	1062	1068	1429	1277	691	812	554	649	551	81.7457	54.1309	54.4096	66.9806	74.0992	38.872	34.9845	36.8821	36.8502	31.731
ENSRNOG00000050996	Kctd4	2	0	2	2	0	7	20	15	5	0	0.0784673	0	0.0752146	0.0692172	0	0.290705	0.636109	0.737182	0.209588	0
ENSRNOG00000049422	LOC108348047	10	14	29	29	11	24	227	41	44	13	0.472237	0.633997	1.31265	1.20771	0.567104	1.19952	8.68938	2.42512	2.2197	0.665128
ENSRNOG00000020552	Fosl1	13	11	18	30	12	10	91	8	291	18	0.983041	0.797701	1.30469	2.00063	0.990672	0.800379	5.57807	0.757732	23.5078	1.4748
ENSRNOG00000062108	Tomm5	153	111	158	172	144	162	484	160	299	178	5.10357	3.55072	5.05168	5.05963	5.24395	5.71936	13.0869	6.68496	10.6547	6.43317
ENSRNOG00000020845	Tyrobp	321	415	523	423	278	310	3474	426	1595	170	66.944	82.9977	104.545	77.7956	63.2944	68.4255	587.281	111.279	355.348	38.413
ENSRNOG00000014448	Arntl	39	32	153	67	23	178	290	80	106	111	1.64964	1.29806	6.2032	2.49927	1.06212	7.9689	9.94345	4.23855	4.78983	5.08718
ENSRNOG00000018367	Taldo1	999	1226	1328	1690	1158	1622	3268	894	1974	2491	101.559	119.524	129.404	151.513	128.522	174.524	269.306	113.838	214.382	274.38
ENSRNOG00000006019	G0s2	1065	1417	1261	2174	935	2753	2294	1295	2668	1710	183.715	234.411	208.5	330.723	176.084	502.634	320.774	279.81	491.664	319.607
ENSRNOG00000027787	Cdc6	0	7	5	4	0	2	189	19	4	2	0	0.214272	0.152975	0.112581	0	0.0675776	4.88989	0.759574	0.136385	0.0691729
ENSRNOG00000002960	Ndp	7	5	4	5	3	2	0	0	0	0	0.457317	0.313211	0.250455	0.288046	0.213959	0.138315	0	0	0	0
ENSRNOG00000060530	Cdc34	169	163	138	220	244	212	424	207	491	257	20.2985	18.7748	15.8874	23.3028	31.9949	26.9502	41.2812	31.1419	63.0007	33.4452
ENSRNOG00000017979	Mrto4	137	121	123	155	118	166	426	86	374	178	12.7146	10.7692	10.9417	12.686	11.9558	16.3058	32.0482	9.99722	37.0802	17.8989
ENSRNOG00000024594	Fhdc1	65	74	38	50	43	15	31	15	18	22	1.98977	2.17238	1.11501	1.34981	1.43707	0.485999	0.769243	0.575138	0.588649	0.729681
ENSRNOG00000007477	Edn3	8	9	0	8	0	0	0	0	0	0	0.527295	0.56887	0	0.465016	0	0	0	0	0	0
ENSRNOG00000058249	Pgk1	1363	1236	1514	1729	1358	1848	5553	964	2682	1917	93.9711	81.7201	100.051	105.124	102.214	134.85	310.339	83.2479	197.535	143.201
ENSRNOG00000002776	Sell	53	55	76	61	21	76	747	4	631	21	3.7826	3.7644	5.19907	3.83933	1.63627	5.74091	43.2164	0.357579	48.1099	1.62387
ENSRNOG00000018454	Apoe	14395	22758	19829	14858	7465	4362	8920	6019	3551	11168	1164.14	1764.98	1537.06	1059.65	659.078	373.36	584.747	609.698	306.783	978.572
ENSRNOG00000023376	Riok3	777	711	764	917	683	831	1291	690	1168	2391	25.4258	22.3118	23.9631	26.4625	24.3999	28.7809	34.2444	28.2813	40.8303	84.7729
ENSRNOG00000039969	Dsc2	14	9	12	20	9	3	18	5	11	501	0.265943	0.163958	0.218505	0.335039	0.186649	0.0603205	0.277178	0.118973	0.223217	10.3116
ENSRNOG00000012772	Nqo1	93	72	129	138	88	99	226	83	187	525	7.40671	5.49903	9.84753	9.69234	7.65132	8.34499	14.5902	8.27975	15.91	45.3028
ENSRNOG00000030628	Eif4a1	2061	1888	2296	2515	1835	1961	7500	1647	6480	2515	146.429	128.636	156.357	157.578	142.331	147.461	431.938	146.569	491.827	193.603
ENSRNOG00000000221	Abhd5	2161	1652	2271	2757	1925	3251	4292	2305	5064	2130	89.5995	65.686	90.2535	100.808	87.1356	142.665	144.252	119.707	224.301	95.6874
ENSRNOG00000002052	Ccdc80	19584	21981	22439	19690	11576	9133	17432	3215	5157	10357	436.895	470.257	479.816	387.373	281.934	215.645	315.234	89.8368	122.902	250.342
ENSRNOG00000003967	Vmp1	652	567	1069	946	532	745	1685	771	1550	1238	41.5991	34.6922	65.3748	53.2275	37.0563	50.3087	87.1459	61.6153	105.647	85.5818
ENSRNOG00000004883	Erh	401	389	526	567	412	515	1102	553	917	474	57.3692	53.3699	72.13	71.5363	64.3496	77.9815	127.799	99.0963	140.149	73.4746
ENSRNOG00000012804	C1qc	2574	3658	3380	3111	1882	1709	1788	1087	1430	1486	296.965	404.718	373.775	316.523	237.045	208.684	167.215	157.081	176.246	185.755
ENSRNOG00000048725	Lsm2	103	86	88	104	67	121	268	92	149	135	9.5663	7.65976	7.83402	8.51816	6.79345	11.8943	20.1767	10.7026	14.7835	13.5851
ENSRNOG00000052311	AABR07015065.1	1	1	0	0	0	2	0	75	0	1	1.44533	1.38605	0	0	0	3.06041	0	135.789	0	1.56633
ENSRNOG00000053228	AABR07061036.1	1	8	5	2	5	0	1	0	0	0	0.297267	2.28089	1.42487	0.524447	1.62282	0	0.241033	0	0	0
ENSRNOG00000003832	Vash2	21	33	38	36	14	4	21	4	3	9	0.702174	1.05816	1.21788	1.06154	0.511053	0.141555	0.56918	0.167523	0.107149	0.326055
ENSRNOG00000021264	Pcna	311	315	342	516	324	471	1731	279	645	390	33.7152	32.7483	35.5376	49.3314	38.3463	54.0426	152.115	37.885	74.6985	45.8094
ENSRNOG00000052007	AABR07000392.1	4	3	0	0	0	4	0	236	1	0	5.78133	4.15815	0	0	0	6.11939	0	427.281	1.5445	0
ENSRNOG00000015093	Sparcl1	5270	5674	4694	7286	6253	3847	819	1054	1972	3277	242.224	250.097	206.798	295.328	313.769	187.145	30.5142	60.68	96.8281	163.195
ENSRNOG00000016413	Pstpip1	70	80	91	107	61	61	616	88	458	36	4.80504	5.26626	5.98734	6.47726	4.57136	4.43177	34.2759	7.56622	33.5854	2.6775
ENSRNOG00000020391	Nip7	146	144	129	182	120	170	350	166	395	145	15.5859	14.7419	13.1997	17.134	13.9853	19.2078	30.2871	22.1965	45.0466	16.7714
ENSRNOG00000020136	Tgm1	111	91	79	158	38	35	457	76	998	102	4.13347	3.2497	2.81979	5.18868	1.54488	1.37946	13.7949	3.54491	39.7018	4.11546
ENSRNOG00000029528	Cbs	20	28	19	55	36	56	4	50	45	672	0.688512	0.924355	0.626926	1.66972	1.35299	2.04039	0.111614	2.15597	1.65492	25.065
ENSRNOG00000060728	Tuba1a	2072	1671	2688	2801	1383	2948	7239	2405	2205	3007	161.14	124.624	200.373	192.103	117.422	242.656	456.354	234.275	183.193	253.379
ENSRNOG00000001242	Gstt3	306	424	382	446	331	63	195	76	157	330	21.5579	28.646	25.7955	27.7095	25.4581	4.69762	11.136	6.70653	11.8161	25.1897
ENSRNOG00000016486	Nop58	249	218	332	398	223	281	1067	233	876	295	12.6773	10.6438	16.2017	17.8697	12.3949	15.142	44.0353	14.8587	47.645	16.2732
ENSRNOG00000005307	Slc4a10	15	6	12	77	3	4	7	0	1	3	0.306863	0.117703	0.235318	1.38918	0.0670037	0.0866093	0.116089	0	0.0218597	0.0665059
ENSRNOG00000012436	Adh6	41	88	114	440	46	52	2	12	5	43	1.46391	3.0132	3.90154	13.8547	1.79312	1.96512	0.0578973	0.536673	0.190724	1.66352
ENSRNOG00000012439	Bid	112	119	93	105	105	69	433	132	351	131	7.07051	7.20434	5.62744	5.84563	7.23663	4.61033	22.1581	10.4377	23.6717	8.96043
ENSRNOG00000019804	B3gat3	348	393	346	457	353	359	838	407	666	553	27.8034	30.1108	26.4967	32.1991	30.7898	30.3573	54.2717	40.7297	56.8434	47.8705
ENSRNOG00000028043	Cxcl3	4	0	0	0	0	0	41	6	68	0	0.3245	0	0	0	0	0	2.6964	0.609774	5.89368	0
ENSRNOG00000014119	Farsb	280	236	317	382	251	371	752	195	540	500	15.8324	12.7971	17.1808	19.0485	15.4945	22.203	34.4681	13.8109	32.6189	30.6326
ENSRNOG00000016596	Hspa4	1014	1112	1109	1216	886	1044	2781	749	2435	1798	28.2113	29.6689	29.5742	29.8351	26.9112	30.7422	62.7186	26.1014	72.3721	54.2
ENSRNOG00000020346	Best1	5945	6201	5056	9760	7190	10114	10037	7999	13371	9968	166.099	166.145	135.4	240.477	219.309	299.08	227.315	279.929	399.085	301.75
ENSRNOG00000024330	Ngp	10	2	159	3	1	3	1	0	0	5	1.14428	0.219447	17.4389	0.302683	0.124923	0.36335	0.0927726	0	0	0.619847
ENSRNOG00000025042	Pde3a	116	119	102	92	98	50	58	19	45	56	4.2579	4.18886	3.58865	2.97804	3.92713	1.94247	1.72574	0.873532	1.76457	2.22713
ENSRNOG00000043416	Bcl3	156	82	143	139	95	73	327	190	931	101	10.4073	5.24613	9.1442	8.17778	6.91908	5.15446	17.6836	15.8768	66.3512	7.3006
ENSRNOG00000053452	LOC100361457	7552	5148	8007	8069	5317	6044	23410	7669	14750	7673	499.578	326.582	507.7	470.727	383.992	423.171	1255.32	635.445	1042.37	549.96
ENSRNOG00000019500	Cyp1a1	2	0	4	34	2	0	0	0	0	1	0.0953327	0	0.182762	1.42935	0.104087	0	0	0	0	0.0516568
ENSRNOG00000002671	Nme2	1629	1571	1734	1788	1565	1686	5566	1737	2536	2026	274.603	253.964	280.175	265.803	288.013	300.81	760.568	366.76	456.689	370.04
ENSRNOG00000034241	Set	213	227	234	246	211	226	735	143	569	352	29.4349	30.083	30.9952	29.9796	31.833	33.0552	82.3341	24.7524	84.0004	52.7046
ENSRNOG00000046660	Gpc6	125	169	130	82	131	55	71	19	59	65	6.83446	8.86124	6.81297	3.95382	7.81953	3.18276	3.14679	1.30118	3.44614	3.85063
ENSRNOG00000057220	AABR07060792.3	0	4	12	4	1	0	0	0	0	0	0	1.65754	4.9708	1.52429	0.471789	0	0	0	0	0
ENSRNOG00000000017	Steap1	13	35	32	18	16	11	264	10	182	33	1.27719	3.29758	3.01338	1.55955	1.71613	1.14383	21.0246	1.23063	19.1017	3.51278
ENSRNOG00000005679	Fap	168	170	140	32	105	33	82	28	49	21	9.02853	8.7613	7.2116	1.51657	6.16042	1.87705	3.57215	1.88478	2.81316	1.22276
ENSRNOG00000010331	Ctsb	9623	10933	13437	13889	7846	10312	37708	12331	15798	15717	623.139	678.931	834.013	793.147	554.672	706.752	1979.33	1000.16	1092.86	1102.73
ENSRNOG00000020873	Nphs1	2	1	6	1	1	3	15	16	3	18	0.043345	0.0207836	0.124645	0.0191176	0.0236626	0.0688248	0.263538	0.43437	0.0694563	0.422714
ENSRNOG00000014034	Olfml2a	197	229	117	350	525	160	39	103	52	80	4.20818	4.69113	2.39557	6.59335	12.2434	3.61742	0.675319	2.7559	1.18664	1.85158
ENSRNOG00000007128	Nop56	223	229	204	286	212	236	615	182	749	282	14.7132	14.4893	12.9011	16.6408	15.2704	16.4802	32.8917	15.0407	52.7921	20.1592
ENSRNOG00000016632	Dsg3	1	12	4	8	1	1	69	5	121	5	0.0178588	0.205534	0.068474	0.126012	0.0194987	0.0188987	0.998963	0.111859	2.30867	0.0967493
ENSRNOG00000007597	Rhpn1	50	41	43	24	35	5	11	14	5	21	1.37286	1.07957	1.13167	0.581144	1.04916	0.145295	0.24483	0.481497	0.146666	0.624729
ENSRNOG00000019047	Ola1	245	269	351	425	269	346	701	255	515	567	18.2956	19.264	25.1237	27.9884	21.9305	27.3468	42.4336	23.8517	41.0843	45.8763
ENSRNOG00000019229	Fbl	272	272	270	379	224	266	1194	245	911	244	28.963	27.775	27.557	35.5895	26.0396	29.9781	103.06	32.6766	103.628	28.1507
ENSRNOG00000010580	Acot7	206	234	189	254	163	202	593	232	356	265	12.1679	13.2549	10.7006	13.2309	10.5111	12.6284	28.3931	17.1646	22.4639	16.9597
ENSRNOG00000000804	Mrps18b	368	222	279	251	345	411	438	288	625	567	14.1177	8.16731	10.2592	8.49175	14.4493	16.6881	13.6207	13.839	25.6142	23.5679
ENSRNOG00000003029	Calr	3789	3570	4943	4826	2795	3995	18684	4384	6575	3996	255.487	230.847	319.471	286.973	205.75	285.109	1021.23	370.265	473.617	291.94
ENSRNOG00000011553	Actl6a	176	224	251	262	193	264	601	173	367	326	7.69838	9.39604	10.5234	10.1064	9.21628	12.2219	21.3094	9.47826	17.149	15.45
ENSRNOG00000013429	Tbl3	192	171	197	260	161	230	530	187	400	222	9.39489	8.02414	9.23959	11.2195	8.60064	11.9116	21.0221	11.4612	20.9092	11.7697
ENSRNOG00000023546	Hspb1	2246	2302	1892	3006	2492	3325	4834	1665	8609	3075	321.325	315.829	259.449	379.255	389.221	503.473	560.598	298.364	1315.75	476.655
ENSRNOG00000028545	AC141959.1	388	334	408	438	501	94	83	134	26	337	2.84622	2.3496	2.86875	2.83347	4.01225	0.729819	0.493542	1.23123	0.20375	2.67849
ENSRNOG00000008557	Abcb8	148	156	189	152	167	176	411	159	213	334	4.48365	4.53219	5.4882	4.06092	5.52334	5.64329	10.0931	6.03346	6.89347	10.9633
ENSRNOG00000020660	Cfl1	2564	2316	3397	3106	2153	2580	10661	3125	5216	2599	291.796	252.762	370.555	311.725	267.497	310.764	983.489	445.46	634.141	320.473
ENSRNOG00000001001	Retn	1778	1667	2695	2825	3298	6682	8698	3674	6801	853	146.329	131.567	212.596	205.034	296.322	582.045	580.27	378.736	597.943	76.063
ENSRNOG00000006037	Snap25	39	19	81	26	35	14	0	10	8	10	2.12311	0.991945	4.22662	1.24821	2.08016	0.806674	0	0.681907	0.465244	0.589855
ENSRNOG00000009832	Slc39a14	268	262	539	467	204	162	1395	387	2928	245	7.13424	6.68846	13.753	10.9632	5.92866	4.56435	30.1022	12.9039	83.2668	7.06648
ENSRNOG00000010523	Naa20	159	164	178	200	166	182	606	176	267	224	15.3101	15.1438	16.4285	16.9832	17.4503	18.5482	47.3002	21.2271	27.4649	23.3697
ENSRNOG00000031397	Stk32b	2	3	0	14	2	0	0	0	0	0	0.132362	0.190399	0	0.81713	0.144516	0	0	0	0	0
ENSRNOG00000001892	Tbx1	12	0	10	72	6	3	0	0	0	3	0.813506	0	0.649765	4.30448	0.444067	0.215268	0	0	0	0.220384
ENSRNOG00000037229	Gmppb	119	137	119	129	105	87	644	179	210	137	7.78201	8.59164	7.45914	7.43949	7.49629	6.02162	34.1382	14.6621	14.6707	9.70705
ENSRNOG00000032626	Mmp3	0	0	0	0	0	0	39	0	5	0	0	0	0	0	0	0	2.10238	0	0.355224	0
ENSRNOG00000018830	Aff3	126	124	138	164	159	87	34	28	20	86	3.62337	3.41961	3.80382	4.15906	4.99178	2.64797	0.792573	1.00855	0.614403	2.67959
ENSRNOG00000051120	Il17d	356	351	229	313	411	264	84	86	116	124	28.4426	26.8929	17.5368	22.0532	35.8488	22.324	5.44012	8.60624	9.90064	10.7341
ENSRNOG00000050922	Nupr1l1	7	10	9	9	7	3	0	0	3	1	1.31197	1.7973	1.61676	1.48742	1.43224	0.595114	0	0	0.600575	0.203086
ENSRNOG00000008292	Hif1a	930	980	1306	1250	917	861	3516	875	2770	1522	25.7093	25.9804	34.6056	30.4737	27.6752	25.1919	78.7892	30.2979	81.804	45.5876
ENSRNOG00000025069	Ly9	5	15	6	16	9	1	5	0	2	2	0.319471	0.919167	0.367474	0.90162	0.627853	0.0676147	0.258985	0	0.136556	0.138486
ENSRNOG00000000658	Acacb	1291	1192	1126	1014	1379	814	100	337	187	534	14.0065	12.402	11.7095	9.70172	16.3336	9.34709	0.879453	4.57963	2.16736	6.27722
ENSRNOG00000047647	Il2ra	93	98	96	65	84	67	16	9	23	15	3.53223	3.56946	3.49487	2.17713	3.48302	2.69334	0.492601	0.428165	0.933223	0.617269
ENSRNOG00000001129	Fbxo21	267	428	385	361	186	170	96	75	121	240	18.0518	27.7502	24.9498	21.5242	13.7289	12.1649	5.2613	6.35141	8.73943	17.5811
ENSRNOG00000026643	Chordc1	218	179	194	245	209	192	657	222	454	239	8.53767	6.72278	7.2825	8.46171	8.93599	7.95857	20.8573	10.8901	18.9944	10.1416
ENSRNOG00000032844	RT1-Da	5043	4262	5378	3765	3330	2846	961	1738	1794	1866	220.354	178.59	225.242	145.08	158.851	131.619	34.0382	95.1218	83.7418	88.3422
ENSRNOG00000011668	Nfil3	59	50	74	50	43	58	344	10	334	120	3.78547	3.07644	4.55087	2.82909	3.01199	3.93861	17.8911	0.803676	22.8929	8.34201
ENSRNOG00000014153	Lhfpl6	526	510	555	691	484	355	378	108	169	360	31.7403	29.5126	32.1007	36.7716	31.8849	22.6727	18.4896	8.16295	10.8943	23.537
ENSRNOG00000060130	Ypel4	100	62	56	107	73	29	9	25	25	41	3.73601	2.22133	2.00535	3.52535	2.97744	1.14673	0.272551	1.1699	0.997776	1.65965
ENSRNOG00000012036	Pcsk5	410	370	345	367	201	224	2606	409	1084	194	9.83769	8.51378	7.93459	7.76576	5.26524	5.68862	50.6867	12.2922	27.786	5.04355
ENSRNOG00000049269	RGD1563294	264	324	398	477	276	317	1274	241	900	474	19.3131	22.7303	27.9079	30.7733	22.043	24.5446	75.5488	22.0832	70.3359	37.5708
ENSRNOG00000053095	AC094348.3	37	24	148	18	0	0	11	0	8	4	7.03919	4.37871	26.9885	3.02001	0	0	1.6964	0	1.62589	0.824633
ENSRNOG00000018859	Pik3ip1	252	368	193	255	307	160	43	85	87	158	11.4778	16.0737	8.4258	10.2425	15.2655	7.71305	1.58759	4.84926	4.23316	7.7972
ENSRNOG00000012879	Fabp3	14	31	18	24	18	37	46	31	10	241	2.30739	4.89981	2.84363	3.48839	3.23883	6.45436	6.1456	6.39977	1.76076	43.0368
ENSRNOG00000014336	Mcm5	33	21	63	69	9	16	1014	114	22	24	1.08722	0.663496	1.98947	2.00476	0.323714	0.557912	27.08	4.70441	0.774307	0.856712
ENSRNOG00000013973	Lcn2	87	172	267	206	82	82	1246	392	473	86	12.3066	23.3325	36.2017	25.6979	12.6633	12.2769	142.873	69.4554	71.4775	13.1809
ENSRNOG00000061129	Psmd14	278	321	440	450	286	435	976	293	495	534	22.0705	24.4391	33.4825	31.5057	24.7884	36.5517	62.81	29.1362	41.9817	45.9339
ENSRNOG00000062244	AABR07044470.1	1	1	1	6	1	1	5	38	6	11	0.317535	0.304511	0.304531	1.68033	0.346693	0.336025	1.28708	15.1151	2.03561	3.78494
ENSRNOG00000013791	Enpp3	890	841	1498	814	458	709	6248	680	2761	928	40.4049	36.6144	65.1856	32.5894	22.6998	34.0675	229.93	38.6679	133.905	45.6474
ENSRNOG00000003119	Gc	1	0	0	0	0	0	0	11	48	0	0.0700523	0	0	0	0	0	0	0.965244	3.59243	0
ENSRNOG00000013128	Tmem179	1749	2238	2843	1914	1375	1160	282	468	509	1400	91.7965	112.644	143.024	88.5905	78.7867	64.4383	11.9976	30.7666	28.5392	79.6139
ENSRNOG00000052343	Eif4e	403	420	548	467	398	484	1038	352	872	669	18.5842	18.5737	24.2223	18.9917	20.0371	23.6229	38.8013	20.3319	42.9578	33.4263
ENSRNOG00000010694	Tpbg	112	74	84	113	79	24	64	38	36	16	3.02177	1.91464	2.17231	2.68864	2.32693	0.68533	1.3997	1.28418	1.03762	0.467721
ENSRNOG00000011483	S100a9	237	94	475	210	80	244	2187	63	2194	94	56.4467	21.4699	108.438	44.108	20.8013	61.5076	422.23	18.7944	558.23	24.2573
ENSRNOG00000062071	AABR07005572.2	2	4	2	2	3	0	0	0	0	0	0.624039	1.19689	0.598171	0.550474	1.02201	0	0	0	0	0
ENSRNOG00000058034	AABR07020815.1	85	84	91	61	70	21	32	31	42	28	22.1307	20.9734	22.7097	14.006	19.8969	5.78701	6.75364	10.1098	11.6818	7.89887
ENSRNOG00000021164	Stip1	502	487	502	638	512	546	1794	398	1076	671	30.047	27.9536	28.8003	33.6765	33.4566	34.5891	87.0422	29.8386	68.8013	43.5155
ENSRNOG00000057266	Rnase1	7	14	0	0	3	0	0	0	0	0	1.91794	3.67829	0	0	0.897324	0	0	0	0	0
ENSRNOG00000002660	Magee1	45	69	54	40	56	22	11	9	8	35	1.58559	2.33153	1.82375	1.24293	2.15418	0.820452	0.314184	0.397214	0.301125	1.3362
ENSRNOG00000019412	Rhbg	440	544	524	422	312	306	245	151	183	254	19.9971	23.7097	22.8266	16.9136	15.4804	14.7193	9.02589	8.59587	8.88492	12.5075
ENSRNOG00000001201	Cstb	497	451	547	586	460	490	1805	671	755	508	97.6561	84.983	103.021	101.543	98.6767	101.904	287.495	165.144	158.481	108.151
ENSRNOG00000004109	Zfpm2	210	185	262	280	194	155	97	87	68	104	6.1558	5.20055	7.36145	7.23822	6.20841	4.80893	2.30489	3.19435	2.12942	3.3031
ENSRNOG00000000923	Cct6a	663	750	750	817	555	766	1982	467	1759	937	23.2114	25.1803	25.1678	25.2242	21.2126	28.3835	56.2472	20.4786	65.787	35.5427
ENSRNOG00000002711	Nuf2	3	5	9	6	12	15	179	15	3	8	0.199593	0.319011	0.573992	0.352069	0.871686	1.05634	9.65439	1.25009	0.21322	0.576732
ENSRNOG00000018735	Cd74	19273	14231	16291	13315	10536	10531	3266	5551	5384	5924	1638.72	1160.39	1327.7	998.401	978.013	947.708	225.103	591.186	489.043	545.751
ENSRNOG00000019983	Mlx	236	274	240	298	295	278	468	276	401	567	15.3852	17.1298	14.9968	17.1323	20.9956	19.1816	24.7313	22.5371	27.9269	40.0496
ENSRNOG00000014863	Reck	468	409	366	667	383	309	233	128	123	294	10.4442	8.75317	7.82902	13.127	9.3313	7.29856	4.21499	3.57797	2.93238	7.10887
ENSRNOG00000026235	Hk3	20	20	75	17	5	2	458	110	122	28	0.699814	0.671113	2.51539	0.524571	0.191	0.0740834	12.9904	4.82097	4.5603	1.06153
ENSRNOG00000001103	AABR07035437.1	211	269	231	147	193	65	213	42	84	97	3.21549	3.93123	3.37421	1.97555	3.21096	1.0484	2.63121	0.801701	1.36752	1.60162
ENSRNOG00000000523	Ppil1	61	104	105	92	85	110	329	108	203	82	4.64628	7.59668	7.66588	6.17975	7.06818	8.86786	20.3134	10.3038	16.5181	6.76728
ENSRNOG00000057347	Cebpb	1546	1676	1219	2144	1622	1939	3863	1370	4549	1874	139.267	144.785	105.254	170.322	159.515	184.87	282.08	154.581	437.765	182.908
ENSRNOG00000001607	Adamts1	587	477	1224	1381	405	577	3745	1156	2755	744	16.7768	13.0738	33.5311	34.8075	12.6369	17.4541	86.7627	41.3834	84.1162	23.0392
ENSRNOG00000038894	AABR07072096.1	25	25	8	8	12	7	1	3	0	0	3.0913	2.96451	0.948133	0.87242	1.61995	0.916135	0.100253	0.464607	0	0
ENSRNOG00000040287	Cyp1b1	494	433	1100	260	380	359	4163	376	1604	852	9.33053	7.84296	19.9145	4.33073	7.83569	7.17669	63.7377	8.89539	32.3647	17.4359
ENSRNOG00000000419	Cfb	196	197	143	159	117	149	160	133	119	2308	4.67701	4.50807	3.27074	3.34594	3.04798	3.76312	3.09488	3.97523	3.03351	59.6723
ENSRNOG00000010181	Clec4d	54	51	103	96	55	84	623	28	837	9	2.02586	1.83485	3.70385	3.17615	2.25268	3.3354	18.946	1.31574	33.5453	0.365839
ENSRNOG00000011932	Snrpa1	127	115	152	196	133	153	451	144	336	157	10.459	9.08223	11.9984	14.2347	11.9578	13.336	30.1072	14.854	29.5604	14.009
ENSRNOG00000013747	Sh3bp2	134	165	207	207	95	126	595	145	241	354	5.89405	6.95996	8.7272	8.02951	4.5619	5.86582	21.2147	7.98868	11.3243	16.8708
ENSRNOG00000019352	Emc6	155	174	133	206	162	232	496	161	324	153	8.20714	8.83528	6.75005	9.61913	9.36461	13.0016	21.2888	10.6778	18.327	8.77762
ENSRNOG00000024848	Fga	0	0	0	0	0	0	0	0	57	0	0	0	0	0	0	0	0	0	2.81009	0
ENSRNOG00000028708	Ntsr1	139	140	195	284	97	59	9	20	8	119	3.74062	3.61298	5.02989	6.73992	2.84979	1.68048	0.196321	0.674143	0.229984	3.46977
ENSRNOG00000033787	Adamtsl5	114	84	45	55	79	25	17	28	13	42	13.6403	9.63857	5.1609	5.80352	10.3195	3.16605	1.64887	4.19636	1.6617	5.44496
ENSRNOG00000042084	Acsm2	249	262	207	198	147	125	41	56	122	25	5.74022	5.79217	4.57398	4.02533	3.69965	3.04992	0.766162	1.61703	3.00453	0.624444
ENSRNOG00000048495	Rrp12	149	133	205	214	115	151	371	110	739	254	4.3025	3.68298	5.67394	5.4495	3.62532	4.6149	8.68401	3.97854	22.7964	7.94681
ENSRNOG00000058940	Rab11fip1	19	55	58	83	44	56	213	33	140	151	0.210686	0.584858	0.616442	0.811631	0.53265	0.657221	1.91453	0.458335	1.6584	1.81415
ENSRNOG00000002659	Ciita	211	290	216	186	153	62	88	117	85	109	4.81129	6.34144	4.72093	3.74023	3.80876	1.49629	1.62656	3.34166	2.07053	2.69296
ENSRNOG00000022657	Tmem97	85	73	126	109	82	125	756	134	109	72	8.61331	7.09392	12.2382	9.74059	9.07147	13.4064	62.0988	17.0081	11.7996	7.90508
ENSRNOG00000049063	AABR07044759.1	76	108	24	41	62	16	18	8	13	42	8.75211	11.9272	2.64916	4.16387	7.79476	1.95014	1.68033	1.15394	1.59931	5.24053
ENSRNOG00000003094	Cmahp	288	417	167	686	257	57	21	21	38	321	14.1419	19.6364	7.86009	29.7061	13.7772	2.96236	0.835879	1.29161	1.99335	17.0782
ENSRNOG00000008728	Unc79	29	48	57	46	12	3	26	7	12	10	0.481239	0.763876	0.906652	0.673191	0.217404	0.0526949	0.349745	0.145495	0.21273	0.179805
ENSRNOG00000008829	Sorbs3	796	925	851	840	662	419	516	342	311	595	38.5447	42.9542	39.4982	35.8706	34.9964	21.4741	20.254	20.7432	16.0879	31.2171
ENSRNOG00000009920	LOC680121	6247	5099	5173	8049	5501	6201	19960	3134	24712	7542	374.09	292.82	296.922	425.064	359.633	393.021	968.891	235.072	1580.88	489.345
ENSRNOG00000017188	Cyp27a1	550	427	179	370	462	212	58	124	51	241	30.3888	22.6251	9.47982	18.0286	27.8681	12.3976	2.5977	8.58164	3.01028	14.4276
ENSRNOG00000023148	Col11a1	23	28	53	163	13	10	21	0	18	2	0.376953	0.440072	0.832592	2.35589	0.232605	0.173469	0.278989	0	0.315153	0.0355195
ENSRNOG00000025059	Nxph4	0	0	0	0	0	0	4	5	10	0	0	0	0	0	0	0	0.260694	0.503582	0.858988	0
ENSRNOG00000029911	Cilp	811	884	935	856	351	401	45	243	57	347	24.7061	25.8254	27.3018	22.9967	11.6736	12.9294	1.11123	9.27229	1.85501	11.4535
ENSRNOG00000032708	RT1-Bb	3726	2842	3314	2430	2463	1702	603	1577	979	1097	81.4322	59.5648	69.4228	46.8347	58.7668	39.3698	10.6827	43.1701	22.8572	25.9767
ENSRNOG00000053899	AABR07051731.1	5	7	5	4	0	0	0	0	1	0	1.82237	2.44705	1.74701	1.28571	0	0	0	0	0.389483	0
ENSRNOG00000061246	Fam49b	325	417	613	513	248	363	1496	420	606	724	20.9483	25.7759	37.8724	29.1603	17.4515	24.7641	78.1642	33.9089	41.7278	50.5625
ENSRNOG00000007514	Sox12	80	171	81	71	80	21	70	21	20	57	9.86314	20.2177	9.57204	7.71949	10.7678	2.74032	6.99574	3.24296	2.6341	7.61415
ENSRNOG00000058087	Lilrc2	2	6	3	1	5	6	72	0	45	4	0.243218	0.699727	0.349765	0.107273	0.663881	0.772382	7.09813	0	5.84664	0.527159
ENSRNOG00000001854	Tmtc1	23	42	45	66	36	16	10	5	0	22	0.941218	1.64823	1.76508	2.38184	1.60835	0.692987	0.331716	0.256297	0	0.975441
ENSRNOG00000018898	Mpi	115	108	158	166	86	124	443	146	189	176	9.53946	8.59133	12.5626	12.1434	7.78816	10.8867	29.7878	15.1696	16.7484	15.8184
ENSRNOG00000012658	Pdlim3	140	117	165	453	48	28	22	66	12	96	5.12986	4.11127	5.79505	14.638	1.92015	1.08587	0.653451	3.02913	0.469718	3.81127
ENSRNOG00000022921	Dact2	584	333	104	359	567	242	13	7	101	60	14.1395	7.73174	2.41351	7.66521	14.9871	6.20136	0.255147	0.212276	2.61235	1.57398
ENSRNOG00000023116	Agmo	774	1393	1020	774	762	754	237	145	281	500	43.8836	75.7399	55.4317	38.7	47.1662	45.2463	10.8923	10.2974	17.0198	30.7154
ENSRNOG00000049797	NEWGENE_1311658	5	1	2	5	1	0	0	0	0	0	0.727684	0.139568	0.279008	0.64177	0.158901	0	0	0	0	0
ENSRNOG00000008422	Lpo	29	53	457	498	15	21	33	0	14	84	1.24465	2.18143	18.8004	18.8492	0.702853	0.953968	1.14811	0	0.641916	3.90625
ENSRNOG00000015560	Emsy	289	273	210	176	292	85	170	95	105	164	8.81685	7.98711	6.14089	4.73517	9.72552	2.74462	4.20412	3.63025	3.4221	5.42105
ENSRNOG00000059654	AC105645.5	7	4	3	2	7	2	0	0	0	0	2.46592	1.35111	1.01304	0.621404	2.69197	0.745815	0	0	0	0
ENSRNOG00000002662	Pbdc1	91	75	104	112	85	112	410	109	182	82	7.02499	5.55232	7.69538	7.62482	7.16363	9.15099	25.6564	10.5397	15.0093	6.85867
ENSRNOG00000058357	Gstm3	1	6	0	6	3	0	0	0	0	0	0.129633	0.745895	0	0.68599	0.42461	0	0	0	0	0
ENSRNOG00000000567	Unc5b	342	297	239	362	210	156	310	162	326	4467	7.65675	6.37657	5.12878	7.14721	5.13277	3.69652	5.62589	4.54289	7.79692	108.358
ENSRNOG00000002946	Socs3	117	64	119	91	79	36	392	38	1220	77	17.049	8.9434	16.621	11.694	12.5676	5.55213	46.303	6.93578	189.915	12.1571
ENSRNOG00000003538	Adamts4	168	120	439	388	105	240	1342	309	956	150	3.74787	2.56726	9.3872	7.63336	2.55728	5.66678	24.2682	8.6344	22.7835	3.62569
ENSRNOG00000006340	Memo1	229	221	302	248	233	272	610	240	370	328	21.8	20.1755	27.5565	20.82	24.2153	27.4056	47.0718	28.6173	37.6278	33.8313
ENSRNOG00000015974	Tmem208	119	138	122	130	119	134	478	146	219	123	18.7529	20.855	18.4279	18.0665	20.473	22.3498	61.0603	28.8185	36.8682	21.0015
ENSRNOG00000038319	Akr1c19	257	254	252	306	268	153	14	78	71	131	23.8516	22.6063	22.4172	25.0446	27.154	15.0288	1.0532	9.06725	7.03935	13.1728
ENSRNOG00000055408	Gcat	28	35	38	36	34	79	64	14	52	253	2.2413	2.68676	2.91562	2.54135	2.97128	6.69306	4.15278	1.40373	4.4467	21.9428
ENSRNOG00000048881	RGD1563400	12	32	45	26	16	7	402	38	144	11	1.30541	3.33836	4.69213	2.49426	1.90022	0.805977	35.4489	5.17784	16.7346	1.29657
ENSRNOG00000051440	Ppp1r12b	909	827	944	779	758	330	255	348	152	717	13.7393	11.9872	13.6763	10.3835	12.5079	5.27915	3.12429	6.58835	2.45432	11.742
ENSRNOG00000053103	AABR07065705.2	0	0	13	9	2	0	0	0	0	0	0	0	4.46431	2.84347	0.782283	0	0	0	0	0
ENSRNOG00000033608	Cd276	881	833	701	562	649	365	656	240	257	434	22.3682	20.2821	17.0596	12.5835	17.9893	9.80839	13.5011	7.63245	6.97067	11.939
ENSRNOG00000009912	Fgr	112	113	196	101	52	63	997	69	638	80	4.31641	4.17634	7.24032	3.43271	2.1879	2.5698	31.1467	3.33082	26.2672	3.34056
ENSRNOG00000012807	C1qa	2040	2607	2174	2145	1837	1341	1504	1015	721	1079	244.789	299.996	250.045	226.985	240.65	170.31	146.292	152.555	92.424	140.284
ENSRNOG00000014165	Ssr1	715	655	961	867	564	898	2641	661	917	1021	25.6166	22.5045	33.0016	27.3933	22.0602	34.052	76.6999	29.663	35.0972	39.6339
ENSRNOG00000018775	Cystm1	32	29	23	48	33	53	148	30	55	64	9.60426	8.34667	6.61643	12.7045	10.8129	16.8359	36.0066	11.278	17.6343	20.8119
ENSRNOG00000050869	Cebpd	292	258	367	532	328	290	1276	428	2065	167	32.239	27.3169	38.8384	51.7988	39.5355	33.8881	114.199	59.189	243.56	19.9775
ENSRNOG00000003806	Gpr65	8	10	15	14	7	17	95	28	21	7	0.713025	0.854706	1.28139	1.10032	0.681102	1.60355	6.86326	3.12571	1.9994	0.675941
ENSRNOG00000045568	Rbm14	234	224	260	260	235	227	559	259	434	315	7.76629	7.12948	8.27119	7.60993	8.51491	7.97397	15.0391	10.7671	15.3878	11.3275
ENSRNOG00000001704	Runx1	49	49	62	51	16	37	235	37	319	35	1.93225	1.85301	2.34347	1.77357	0.688821	1.54427	7.51184	1.82754	13.4384	1.49542
ENSRNOG00000009712	Gale	49	72	83	76	40	59	394	162	68	60	3.53526	4.98163	5.73984	4.83556	3.15067	4.50537	23.0427	14.6399	5.24108	4.69033
ENSRNOG00000017729	Psmg2	98	143	121	122	82	146	280	140	159	146	10.3475	14.4797	12.246	11.36	9.4523	16.316	23.9652	18.5156	17.9348	16.7027
ENSRNOG00000018945	Nutf2	273	297	426	386	297	327	853	346	500	465	17.8158	18.587	26.6469	22.2145	21.1598	22.586	45.1233	28.2824	34.8577	32.879
ENSRNOG00000036703	Itgax	90	144	134	73	56	46	449	197	314	100	2.42196	3.71623	3.45644	1.73245	1.64525	1.31019	9.79455	6.64037	9.02701	2.91576
ENSRNOG00000053633	LOC103690354	4	21	0	0	2	0	0	0	0	0	1.09581	5.51757	0	0	0.598216	0	0	0	0	0
ENSRNOG00000042653	Ndufaf8	65	78	45	55	70	103	216	108	96	60	18.0441	20.7649	11.9737	13.4647	21.2146	30.263	48.6059	37.5532	28.4698	18.0469
ENSRNOG00000004195	Dtl	0	1	9	5	0	2	112	28	2	4	0	0.0375893	0.338169	0.172846	0	0.0829975	3.55892	1.37481	0.0837728	0.169913
ENSRNOG00000031801	Ephb3	77	59	62	68	46	15	32	23	7	36	2.41533	1.77481	1.86414	1.88108	1.5753	0.498	0.813671	0.90366	0.234558	1.22354
ENSRNOG00000015393	Slc32a1	0	0	0	0	0	2	12	0	6	0	0	0	0	0	0	0.111638	0.512905	0	0.337987	0
ENSRNOG00000036695	Mrpl12	388	408	376	474	411	463	851	394	958	447	31.2173	31.4801	28.9967	33.6319	36.1011	39.4271	55.5014	39.7062	82.3412	38.9669
ENSRNOG00000009285	Eipr1	67	58	85	66	67	99	179	112	124	69	5.34959	4.44104	6.50515	4.64724	5.84021	8.36619	11.5853	11.201	10.5767	5.96923
ENSRNOG00000060745	Nlrp12	10	0	13	17	4	17	131	0	196	4	0.35157	0	0.438069	0.527064	0.153526	0.632545	3.73324	0	7.3612	0.152385
ENSRNOG00000002469	Trim7	11	11	3	24	11	5	18	10	89	126	0.902355	0.865346	0.235915	1.73623	0.985125	0.434085	1.19695	1.02753	7.79932	11.1989
ENSRNOG00000025625	Rnase4	1740	1872	1659	2609	2237	1442	656	787	788	1058	116.762	120.468	106.708	154.396	163.883	102.416	35.6835	66.1494	56.4894	76.9243
ENSRNOG00000048636	Il2rb	64	142	104	131	58	38	28	38	52	29	1.82417	3.88141	2.84129	3.29281	1.80482	1.14636	0.646936	1.35666	1.58336	0.895576
ENSRNOG00000050697	Ctsz	646	732	963	595	432	460	4512	909	1306	520	59.9538	65.1489	85.6656	48.6979	43.7706	45.1847	339.44	105.669	129.483	52.2891
ENSRNOG00000007665	Cse1l	321	355	416	489	341	437	941	295	621	555	11.26	11.9419	13.987	15.127	13.0588	16.2243	26.7568	12.9615	23.2709	21.0936
ENSRNOG00000026616	Ndufb2	394	370	313	424	472	572	757	482	464	551	108.656	97.8525	82.7369	103.117	142.107	166.957	169.225	166.496	136.698	164.64
ENSRNOG00000022652	LOC100361067	175	161	211	220	141	185	652	126	349	254	28.6551	25.2813	33.1161	31.7682	25.2055	32.0615	86.5406	25.8423	61.0485	45.0629
ENSRNOG00000052100	Eddm3b	10	18	19	7	23	7	4	0	3	4	1.05856	1.82717	1.92774	0.653477	2.65798	0.784267	0.343203	0	0.339213	0.458823
ENSRNOG00000017558	Tubb2a	551	443	762	838	343	631	2589	616	851	630	24.4584	18.8579	32.4211	32.8042	16.622	29.6453	93.1578	34.2496	40.3547	30.2999
ENSRNOG00000061394	Clec4e	42	15	29	48	12	26	271	5	295	26	5.54793	1.90013	3.67185	5.59156	1.73055	3.63506	29.018	0.827313	41.629	3.72123
ENSRNOG00000010944	Hyou1	930	901	834	908	720	739	2892	657	1717	1185	24.9577	23.1877	21.4528	21.489	21.0944	20.9901	62.9115	22.0843	49.2242	34.4559
ENSRNOG00000005539	Thg1l	47	40	57	60	54	46	195	44	174	82	2.53995	2.07298	2.95256	2.85947	3.18594	2.63108	8.54225	2.97834	10.0453	4.80136
ENSRNOG00000018371	Tubb6	530	492	543	489	243	338	3333	359	1314	348	38.0639	33.8855	37.3795	30.971	19.0527	25.6923	194.036	32.2945	100.814	27.0795
ENSRNOG00000058420	AABR07006033.1	7	2	4	2	9	0	0	0	0	2	0.284346	0.0778981	0.155725	0.0716541	0.399101	0	0	0	0	0.0880301
ENSRNOG00000033100	AABR07054189.1	1597	1431	1580	2442	1833	2366	2924	1802	3150	2415	367.82	316.069	348.806	496.004	460.9	576.76	545.907	519.856	775.048	602.66
ENSRNOG00000046663	Fcgr2a	228	217	555	376	122	309	2347	383	667	163	6.79432	6.20131	15.8526	9.88114	3.96903	9.74583	56.6936	14.2958	21.2336	5.26286
ENSRNOG00000051958	AABR07037943.1	30	50	66	80	24	23	11	0	8	22	1.37135	2.19187	2.89184	3.22503	1.19774	1.11278	0.407605	0	0.390663	1.08961
ENSRNOG00000010350	Rcan2	877	786	282	644	718	343	177	143	230	512	17.8689	15.3579	5.50735	11.5716	15.9711	7.39675	2.92335	3.64949	5.00626	11.3029
ENSRNOG00000002456	Hlf	27	51	23	10	36	6	14	6	11	9	3.82358	6.92614	3.12194	1.24885	5.56584	0.899373	1.60708	1.06436	1.66408	1.38096
ENSRNOG00000026762	RT1-DOa	105	92	64	105	100	59	11	32	25	26	4.18386	3.51551	2.44436	3.68964	4.3501	2.48823	0.355298	1.59709	1.06417	1.1225
ENSRNOG00000040122	Myoz1	14	11	5	14	10	0	0	0	2	7	0.988513	0.744849	0.338417	0.871728	0.770863	0	0	0	0.150894	0.535515
ENSRNOG00000005715	Lgr4	562	608	499	530	485	319	280	192	293	367	20.1984	20.9554	17.19	16.7982	19.0298	12.1344	8.15733	8.64329	11.2495	14.2912
ENSRNOG00000031162	Ccl24	611	802	438	611	410	376	337	130	289	333	27.6289	34.7783	18.9842	24.3653	20.2405	17.9953	12.3527	7.36316	13.9607	16.3152
ENSRNOG00000036687	Alyref	236	212	210	252	163	226	781	153	599	200	22.2308	19.1509	18.9608	20.934	16.7627	22.532	59.6353	18.0522	60.2776	20.4125
ENSRNOG00000051999	AABR07060352.1	3	4	2	4	3	0	0	1	0	0	1.23278	1.57629	0.787787	1.44957	1.34599	0	0	0.514864	0	0
ENSRNOG00000008390	Dcun1d5	225	229	264	285	204	262	516	270	427	260	23.4617	22.8994	26.3861	26.2078	23.2231	28.9153	43.615	35.2645	47.5654	29.3748
ENSRNOG00000011205	Ccl3	11	35	17	15	7	21	111	23	78	15	1.82736	5.57583	2.70687	2.19745	1.26953	3.69237	14.9472	4.7857	13.8423	2.69984
ENSRNOG00000007483	Ccnf	11	12	26	12	7	8	219	18	38	11	0.41754	0.436813	0.945953	0.401696	0.29008	0.321393	6.73838	0.855814	1.54089	0.45241
ENSRNOG00000008816	Gpnmb	973	1336	3747	1407	836	713	13390	4061	1020	4281	53.0612	69.8687	195.859	67.6654	49.7719	41.1532	591.909	277.393	59.4225	252.949
ENSRNOG00000036673	Sectm1b	27	22	15	27	17	8	28	55	323	11	2.92702	2.2872	1.55865	2.58128	2.01202	0.917909	2.46059	7.4684	37.4072	1.2921
ENSRNOG00000052061	Ppef2	2	0	3	8	2	0	0	0	0	0	0.0877487	0	0.126189	0.309578	0.0958064	0	0	0	0	0
ENSRNOG00000002972	Spata46	0	5	3	2	4	0	0	0	0	0	0	0.76224	0.457215	0.280457	0.694264	0	0	0	0	0
ENSRNOG00000009967	Otof	2	7	3	4	5	0	0	0	2	0	0.033572	0.112699	0.0482789	0.0592136	0.091637	0	0	0	0.0358755	0
ENSRNOG00000020871	Ltbp4	4951	5748	4624	8014	5253	3984	1669	2040	2078	3392	108.412	120.702	97.0507	154.754	125.576	92.3323	29.6245	55.9516	48.6091	80.4757
ENSRNOG00000005203	Sec61g	242	169	204	173	153	216	1112	191	264	165	68.6965	46.0065	55.5069	43.3087	47.4161	64.8968	255.879	67.9127	80.0592	50.749
ENSRNOG00000001113	Mmd2	4	13	31	21	24	2	3	2	0	11	0.234378	0.730545	1.74122	1.08522	1.5354	0.124071	0.142483	0.14683	0	0.698432
ENSRNOG00000027290	Pcdhga7	30	29	30	33	19	9	13	3	6	18	1.5525	1.4392	1.48809	1.50605	1.07347	0.492938	0.545364	0.194447	0.331728	1.0093
ENSRNOG00000002642	Ptges3	1260	1166	1186	1648	1238	1513	2833	1068	2439	1652	95.5097	84.7594	86.1703	110.165	102.45	121.385	174.074	101.402	197.504	135.679
ENSRNOG00000015594	Rftn2	70	72	52	51	87	43	21	7	15	32	5.90398	5.82359	4.20381	3.79338	8.01083	3.83849	1.43574	0.739476	1.35157	2.92427
ENSRNOG00000033529	Amy1a	0	0	0	0	0	4	0	9	0	3	0	0	0	0	0	0.324824	0	0.864952	0	0.249427
ENSRNOG00000033611	Wdr83os	388	380	384	564	358	529	985	386	659	448	41.7388	39.2016	39.5946	53.5052	42.0442	60.2302	85.8926	52.0108	75.7323	52.2169
ENSRNOG00000021130	Abcc8	11	4	1	19	7	2	0	2	0	0	0.291285	0.101568	0.0253936	0.443704	0.202366	0.0560657	0	0.0663501	0	0
ENSRNOG00000006075	Fez1	54	61	35	48	82	23	33	14	16	26	4.03487	4.371	2.50671	3.1629	6.68906	1.81893	1.99879	1.31031	1.27714	2.10494
ENSRNOG00000011535	Gcsh	299	341	398	492	423	551	566	326	527	996	30.1529	32.9779	38.4712	43.7553	46.5706	58.811	46.2683	41.1786	56.7747	108.828
ENSRNOG00000013987	Sbno2	1202	1175	1294	1313	1143	852	3208	1661	4497	970	17.1244	16.0531	17.6702	16.4962	17.7775	12.8469	37.0472	29.64	68.4416	14.9729
ENSRNOG00000015668	Ccl19	10	10	26	241	12	8	10	0	18	6	1.65035	1.58266	4.11279	35.0748	2.16206	1.39734	1.33775	0	3.17345	1.07281
ENSRNOG00000016552	Hmgcs1	457	708	843	1085	438	1081	1515	644	571	2042	17.8478	26.5163	31.5567	37.3685	18.6748	44.6831	47.9612	31.503	23.8227	86.4067
ENSRNOG00000017453	Ptpn2	112	109	153	129	110	142	355	121	269	125	9.71342	9.06555	12.7187	9.8663	10.4151	13.0344	24.9571	13.1443	24.9227	11.746
ENSRNOG00000025701	Nifk	223	194	190	298	241	253	489	214	541	271	12.965	10.8164	10.5881	15.2789	15.2967	15.5682	23.0455	15.584	33.601	17.071
ENSRNOG00000025742	Lmnb2	29	38	39	47	27	25	235	46	77	50	1.76431	2.21706	2.27427	2.5217	1.79335	1.60983	11.5894	3.50541	5.00449	3.29593
ENSRNOG00000036839	Hnrnpa1	861	886	887	1171	816	909	3127	837	1917	878	50.5247	49.8594	49.8908	60.5992	52.2763	56.4566	148.744	61.5211	120.174	55.8239
ENSRNOG00000042524	Milr1	26	33	30	26	33	55	126	26	67	37	1.71362	2.08581	1.89521	1.5112	2.37452	3.83666	6.73171	2.14645	4.71742	2.64227
ENSRNOG00000045860	U2af1	319	277	281	343	290	346	750	280	562	319	42.1826	35.1265	35.616	39.9987	41.8654	48.4249	80.3924	46.3766	79.3901	45.7043
ENSRNOG00000015089	Mcoln2	2	0	12	2	2	7	15	12	29	8	0.0976272	0	0.561531	0.0861185	0.106592	0.361688	0.593574	0.733758	1.51237	0.423146
ENSRNOG00000006787	Dhcr24	71	33	93	76	41	64	648	103	55	59	2.31011	1.02968	2.90035	2.18069	1.45638	2.20396	17.0907	4.19767	1.91171	2.07994
ENSRNOG00000050278	LOC108348067	35	43	17	13	21	14	4	4	6	7	1.91783	2.25957	0.892853	0.628209	1.25625	0.811947	0.177658	0.274533	0.351242	0.415579
ENSRNOG00000031421	Eif1a	479	441	519	680	371	538	1120	320	1405	685	26.2011	23.1332	27.2112	32.8021	22.155	31.147	49.6607	21.9246	82.1009	40.5975
ENSRNOG00000002461	Nid1	11729	11825	9271	6767	8379	6988	6213	2517	4444	4532	258.813	250.229	196.086	131.683	201.851	163.203	111.131	69.5674	104.758	108.352
ENSRNOG00000007284	Slc2a1	84	100	128	119	90	123	276	62	464	120	3.78209	4.31781	5.52404	4.72509	4.42392	5.86146	10.0733	3.49656	22.3181	5.85405
ENSRNOG00000038905	AABR07048397.1	114	114	148	123	99	118	364	127	273	124	12.9036	12.3744	16.0571	12.2779	12.2337	14.1365	33.3981	18.0057	33.0111	15.2074
ENSRNOG00000010852	Nup205	138	154	252	232	149	173	671	145	370	246	2.78556	2.98105	4.87565	4.12982	3.28349	3.696	10.9791	3.66607	7.97855	5.38015
ENSRNOG00000004359	Wars1	580	336	551	624	361	454	1038	381	641	1780	16.1617	8.97863	14.7165	15.3338	10.9819	13.3895	23.4458	13.2978	19.0811	53.7406
ENSRNOG00000032364	Tbcel	81	120	146	65	83	22	70	27	34	59	5.73867	8.15303	9.91456	4.06111	6.41971	1.64969	4.02009	2.39596	2.5733	4.529
ENSRNOG00000018066	Bccip	221	176	273	319	181	249	540	270	413	258	14.9177	11.3929	17.6632	18.9893	13.3384	17.7894	29.5471	22.8282	29.7816	18.8693
ENSRNOG00000009663	Apex1	198	225	200	296	190	248	672	112	587	317	12.1047	13.1912	11.7197	15.9584	12.6811	16.0469	33.3019	8.5764	38.3367	20.9978
ENSRNOG00000019552	Lsm7	94	118	103	116	72	102	421	123	235	73	24.2232	29.1608	25.4412	26.3615	20.2557	27.8198	87.9419	39.7014	64.6931	20.3821
ENSRNOG00000015788	Adora3	22	26	16	13	26	8	9	5	5	7	1.56927	1.7785	1.09395	0.817777	2.02471	0.603956	0.520367	0.44674	0.381015	0.540983
ENSRNOG00000039204	Pram1	14	18	41	37	5	16	187	25	213	8	0.878514	1.08317	2.46606	2.04754	0.342541	1.06265	9.5121	1.96501	14.2788	0.543924
ENSRNOG00000004874	Flrt3	148	134	99	110	155	72	88	18	35	73	5.07129	4.40326	3.25155	3.32398	5.79834	2.6112	2.44427	0.772565	1.28119	2.71021
ENSRNOG00000011421	Smap2	459	455	539	430	405	370	2316	457	980	367	17.1432	16.2968	19.2959	14.163	16.5139	14.6262	70.1179	21.3793	39.1015	14.8515
ENSRNOG00000002385	Prg4	104	151	298	261	53	128	1689	158	805	56	4.10886	5.72103	11.285	9.0936	2.28602	5.35239	54.0912	7.81883	33.9758	2.39716
ENSRNOG00000014874	Zfyve28	7	8	13	16	12	3	7	0	2	2	0.22119	0.242416	0.393711	0.445826	0.413942	0.100332	0.179296	0	0.0675234	0.0684777
ENSRNOG00000024456	Radil	111	36	27	41	98	28	16	16	25	14	3.78593	1.17751	0.882706	1.23324	3.64913	1.01077	0.442366	0.683541	0.910907	0.51736
ENSRNOG00000050766	Rd3	0	0	0	0	0	0	0	29	0	1	0	0	0	0	0	0	0	2.85139	0	0.0850628
ENSRNOG00000014387	Chac1	7	2	2	2	2	0	15	19	23	10	0.56108	0.153711	0.153641	0.14139	0.175004	0	0.974535	1.90741	1.96934	0.868429
ENSRNOG00000046740	LOC688672	386	364	547	515	339	400	1397	218	1317	617	39.9516	36.1294	54.2664	47.007	38.3054	43.8184	117.207	28.2618	145.62	69.1921
ENSRNOG00000057620	Slc6a8	1321	1372	1028	1309	1209	783	429	392	629	881	42.4213	42.252	31.6425	37.0705	42.3858	26.6129	11.1673	15.7676	21.5784	30.6536
ENSRNOG00000058990	AC121220.1	3	0	3	3	4	0	0	0	0	0	0.396668	0	0.380291	0.349788	0.577458	0	0	0	0	0
ENSRNOG00000018865	Adamts12	1535	1610	1405	962	1129	833	596	375	626	951	22.4457	22.5768	19.6923	12.4053	18.0232	12.892	7.0645	6.86838	9.77882	15.0671
ENSRNOG00000018991	Gsn	135708	151618	83726	163475	157791	105504	44534	29841	70433	66066	6396.51	6853.31	3782.63	6795.12	8119.58	5263.28	1701.53	1761.77	3546.51	3373.96
ENSRNOG00000012827	Mlf1	3	4	0	0	1	0	19	10	17	4	0.339237	0.433764	0	0	0.123463	0	1.7417	1.41655	2.05378	0.490182
ENSRNOG00000022268	Pnpla3	115	120	101	66	103	233	37	269	146	330	4.49823	4.50128	3.7867	2.27664	4.39838	9.646	1.17315	13.1793	6.10073	13.9856
ENSRNOG00000034066	Hspa8	119	137	112	145	135	95	344	107	531	167	7.72177	8.52514	6.96602	8.29749	9.56351	6.52443	18.0942	8.69662	36.8088	11.7412
ENSRNOG00000007947	Fam13a	4599	3996	4270	3306	3833	3631	601	701	1272	1373	156.903	130.739	139.634	99.4671	142.765	131.112	16.6208	29.956	46.3599	50.7531
ENSRNOG00000011541	Cygb	3800	4157	3921	5406	4953	2469	2742	1466	3227	1962	226.37	237.48	223.887	284.001	322.12	155.67	132.408	109.387	205.363	126.636
ENSRNOG00000031045	LOC100911252	910	868	1019	1219	961	1166	3100	982	1414	1014	231.185	211.471	248.135	273.105	266.536	313.521	638.396	312.484	383.756	279.113
ENSRNOG00000014170	Dbn1	842	787	804	446	721	368	645	329	246	260	33.5292	30.0537	30.6876	15.6623	31.3444	15.5099	20.82	16.4099	10.4649	11.2178
ENSRNOG00000011042	RGD1560925	2	0	0	0	0	5	21	0	13	0	0.0626682	0	0	0	0	0.165824	0.533438	0	0.435196	0
ENSRNOG00000000585	Amd1	438	398	407	646	429	482	940	436	1157	526	17.3755	15.1412	15.4759	22.5998	18.5796	20.2377	30.2275	21.6645	49.0326	22.6086
ENSRNOG00000026376	RGD1560860	0	0	0	0	0	6	10	0	2	0	0	0	0	0	0	0.325844	0.415897	0	0.109646	0
ENSRNOG00000017477	Mmp23	737	626	784	960	563	546	414	319	245	319	49.7483	40.5225	50.7251	57.1466	41.4889	39.0079	22.6527	26.9711	17.667	23.3305
ENSRNOG00000033658	Kntc1	8	8	21	20	2	9	226	49	3	15	0.155283	0.148914	0.390681	0.34233	0.0423802	0.18488	3.55577	1.19126	0.0621987	0.315446
ENSRNOG00000000925	Psph	97	151	116	144	138	194	215	132	152	284	6.36316	9.49924	7.29383	8.33052	9.88313	13.4695	11.4327	10.8461	10.652	20.1857
ENSRNOG00000011981	Slc39a13	425	382	450	395	332	326	983	560	681	421	22.1766	19.1153	22.5069	18.1766	18.9129	18.0042	41.5786	36.6009	37.9613	23.802
ENSRNOG00000013970	Cdt1	12	26	33	25	27	18	365	36	35	18	0.673986	1.4004	1.77656	1.23825	1.65558	1.07003	16.6178	2.5326	2.10003	1.09539
ENSRNOG00000006542	Atp6v0c	2182	2081	2378	2625	2109	2181	6044	2186	3465	2882	238.398	218.038	249.033	252.922	251.558	252.205	535.282	299.155	404.425	341.166
ENSRNOG00000010397	Agbl3	54	96	84	75	89	50	22	26	19	35	1.44176	2.45803	2.14971	1.76591	2.59421	1.41293	0.476145	0.869516	0.541941	1.01251
ENSRNOG00000052725	Shisal1	3	0	3	5	2	0	0	0	0	0	0.0729514	0	0.0699395	0.107231	0.0531002	0	0	0	0	0
ENSRNOG00000021866	Bola3	111	96	92	131	125	180	259	97	156	172	12.771	10.5922	10.1458	13.2917	15.701	21.9192	24.1554	13.9789	19.1741	21.4415
ENSRNOG00000001374	Rasal1	50	32	35	32	32	10	8	7	4	28	1.94185	1.19183	1.3029	1.09598	1.35679	0.411066	0.251838	0.340506	0.165953	1.17824
ENSRNOG00000025154	LOC100359574	111	144	207	230	133	177	559	112	332	231	36.069	44.8732	64.4731	65.9095	47.1822	60.8746	147.243	45.5857	115.249	81.3296
ENSRNOG00000000288	Scarf2	484	495	588	647	368	255	326	246	212	354	18.3716	18.0185	21.3932	21.6578	15.2498	10.2445	10.0307	11.6959	8.59657	14.5589
ENSRNOG00000047737	Rpl7a	60	51	58	55	35	29	26	9	17	24	9.45523	7.70728	8.76074	7.64348	6.02152	4.83697	3.32126	1.77651	2.8619	4.09783
ENSRNOG00000007943	Gsdma	0	0	2	1	0	0	18	7	17	0	0	0	0.0828395	0.038117	0	0	0.630556	0.378886	0.784811	0
ENSRNOG00000013598	Melk	1	4	12	3	0	5	170	13	1	3	0.0442448	0.16972	0.508974	0.117047	0	0.23415	6.09761	0.720517	0.0472806	0.143846
ENSRNOG00000014964	Hp	49	59	118	68	53	65	278	56	511	32	5.222	6.02985	12.0537	6.39088	6.16644	7.33168	24.0158	7.47533	58.1767	3.69499
ENSRNOG00000021840	Cped1	891	911	744	1141	545	542	231	178	203	681	22.1044	21.6736	17.6917	24.9629	14.7609	14.2315	4.6454	5.53119	5.38003	18.3051
ENSRNOG00000057278	AC113837.6	12	15	14	19	20	26	35	26	48	25	19.3468	23.1913	21.6355	27.0147	35.2027	44.3664	45.7407	52.5054	82.672	43.671
ENSRNOG00000013770	Folh1	16	17	6	12	14	5	0	2	5	3	0.66867	0.681321	0.240342	0.44228	0.638773	0.221154	0	0.104718	0.22324	0.135863
ENSRNOG00000001869	Rab44	3	4	0	4	0	6	15	0	32	12	0.17392	0.222381	0	0.204504	0	0.368208	0.704954	0	1.98201	0.753852
ENSRNOG00000061099	AABR07033324.1	260	231	174	365	223	257	683	161	857	291	19.2218	16.3773	12.33	23.7969	17.9985	20.1096	40.9308	14.9088	67.6841	23.3097
ENSRNOG00000017539	Mmp9	44	19	117	21	7	17	456	42	297	40	1.42389	0.589653	3.62912	0.599299	0.247307	0.582248	11.9618	1.70243	10.2675	1.4025
ENSRNOG00000017749	Nkg7	38	72	42	42	24	0	2	0	25	12	5.42412	9.85582	5.74639	5.2869	3.74004	0	0.231458	0	3.81216	1.85597
ENSRNOG00000020769	Crebrf	851	847	736	769	772	496	305	243	341	633	16.0253	15.2958	13.2847	12.7706	15.8711	9.88573	4.65572	5.73166	6.85991	12.9153
ENSRNOG00000016723	Phpt1	146	196	199	234	209	247	417	282	219	247	28.9136	37.2235	37.7745	40.8672	45.1865	51.7722	66.9416	69.9514	46.3319	52.9994
ENSRNOG00000020317	Rab5if	553	623	601	633	558	601	1538	436	1162	766	68.2456	73.7308	71.0918	68.8909	75.1791	78.5006	153.857	67.3959	153.194	102.424
ENSRNOG00000023910	Man2b1	1599	1975	1908	1606	1264	920	1333	592	935	978	64.0999	75.9256	73.3134	56.7757	55.3184	39.0343	43.3161	29.7254	40.0412	42.4788
ENSRNOG00000016980	Qprt	191	156	112	77	170	79	65	62	50	39	19.966	15.6385	11.2221	7.09833	19.4009	8.74049	5.50787	8.11796	5.58356	4.41716
ENSRNOG00000031855	Actr3b	5	3	12	11	8	16	21	14	13	32	0.558365	0.321278	1.28464	1.08339	0.975422	1.89125	1.90114	1.95849	1.55101	3.8722
ENSRNOG00000016448	Eef2k	1395	1389	1084	1626	1227	685	1142	597	475	820	34.3639	32.8127	25.5949	35.3229	32.9979	17.8594	22.8036	18.4204	12.5	21.886
ENSRNOG00000023322	Ostc	402	385	468	476	392	408	1767	431	608	421	47.6917	43.8017	53.2181	49.8004	50.7712	51.2303	169.928	64.0461	77.0563	54.1158
ENSRNOG00000006715	Ccr1	158	160	209	106	138	112	1114	48	582	201	10.7634	10.4526	13.6469	6.36805	10.2633	8.07528	61.5159	4.09569	42.3547	14.8359
ENSRNOG00000047446	Foxc2	33	30	26	114	20	13	12	16	13	4	1.53531	1.33845	1.15943	4.67723	1.01584	0.640114	0.452563	0.932377	0.646113	0.201658
ENSRNOG00000001957	Sult1e1	5	6	10	376	0	6	0	0	6	11	0.4935	0.567911	0.946087	32.7303	0	0.626878	0	0	0.632732	1.17648
ENSRNOG00000002753	Adam11	23	31	24	21	37	15	5	6	6	11	0.505305	0.653137	0.505395	0.406862	0.887448	0.348792	0.089043	0.165121	0.140828	0.261851
ENSRNOG00000002934	Atp1b1	168	301	408	276	171	265	1140	605	179	312	6.70691	11.5237	15.6124	9.71695	7.45287	11.1972	36.8916	30.2528	7.634	13.4956
ENSRNOG00000007029	Dnaja1	1034	1049	1125	1174	821	1015	2721	793	2759	1102	80.7641	78.5751	84.226	80.8675	70.0091	83.9099	172.281	77.5833	230.216	93.2617
ENSRNOG00000022738	AC098459.1	95	117	148	139	93	123	463	82	392	102	16.8027	19.8451	25.0906	21.6809	17.9576	23.0254	66.3812	18.1662	74.0674	19.547
ENSRNOG00000052326	Uba1y	0	1	2	0	0	4	8	0	6	7	0	0.0352901	0.0705481	0	0	0.155805	0.238645	0	0.235909	0.27912
ENSRNOG00000061403	AABR07039446.2	147	187	218	170	92	124	871	146	530	109	2.64689	3.22903	3.76245	2.69945	1.8085	2.36315	12.713	3.29284	10.1949	2.12653
ENSRNOG00000007650	Cd63	3623	3150	4030	3844	2938	3204	10873	2987	6410	4220	358.747	299.118	382.491	335.669	317.603	335.785	872.729	370.47	678.055	452.748
ENSRNOG00000014961	Pdpn	457	501	358	622	234	181	3072	251	1403	575	31.0312	32.6236	23.3003	37.2462	17.3465	13.008	169.089	21.3479	101.772	42.3033
ENSRNOG00000012482	Ndrg4	147	113	178	111	131	49	99	60	15	60	6.01362	4.43311	6.9797	4.00453	5.85066	2.12161	3.28295	3.07448	0.655558	2.65948
ENSRNOG00000016234	Ciapin1	164	193	150	227	186	200	339	175	404	244	11.142	12.5744	9.76795	13.6004	13.7957	14.3813	18.6693	14.892	29.3214	17.9611
ENSRNOG00000026059	Paqr6	221	206	217	218	150	125	50	75	20	115	6.88424	6.15381	6.4792	5.98867	5.10118	4.12121	1.26255	2.92633	0.66554	3.88138
ENSRNOG00000029212	Vcan	784	371	819	346	259	240	7827	174	2990	149	7.17133	3.25439	7.18065	2.79106	2.58641	2.32351	58.0349	1.99357	29.2174	1.47671
ENSRNOG00000037580	Psmd8	550	606	706	824	542	811	1375	501	1590	651	45.5332	48.1117	56.023	60.1591	48.9868	71.0618	92.2739	51.9518	140.621	58.3943
ENSRNOG00000016306	Adgrv1	177	179	130	166	122	83	15	63	73	35	0.905372	0.87805	0.637374	0.748807	0.681282	0.449347	0.0621943	0.403638	0.398899	0.193976
ENSRNOG00000002848	Maoa	464	502	752	729	392	562	1003	358	646	3245	28.0125	29.0636	43.5159	38.8123	25.8365	35.9104	49.0846	27.0717	41.6633	212.262
ENSRNOG00000026502	Dscc1	16	12	19	21	9	26	118	40	8	23	1.26942	0.913036	1.4449	1.46932	0.779568	2.18333	7.58906	3.9751	0.678053	1.97716
ENSRNOG00000047768	Lamb2	6431	6596	4746	5594	5454	2903	2038	2981	2345	3886	119.546	117.584	84.5628	91.7036	110.684	57.1153	30.7093	69.4089	46.5678	78.2677
ENSRNOG00000037540	Tmem256	159	161	176	236	148	184	406	244	232	207	16.3357	15.8628	17.332	21.3827	16.6004	20.0082	33.8126	31.4	25.4634	23.0429
ENSRNOG00000002572	Cacybp	350	367	422	448	400	468	1045	301	653	483	16.8572	16.951	19.4816	19.0284	21.0325	23.8568	40.7984	18.1585	33.5983	25.2051
ENSRNOG00000006263	Sh2d1a	5	6	10	2	11	0	0	0	3	2	0.520894	0.599435	0.998603	0.183795	1.2512	0	0	0	0.333874	0.2258
ENSRNOG00000014398	Scara5	4436	5216	3546	2683	4736	3542	1338	1310	1417	1622	146.879	165.622	112.539	78.3425	171.196	124.127	35.9116	54.3297	50.1216	58.1894
ENSRNOG00000009892	Adamts15	504	388	635	243	323	367	1263	844	728	372	10.4519	7.71628	12.6222	4.44405	7.31274	8.05528	21.2314	21.9232	16.1281	8.35856
ENSRNOG00000011696	Lifr	660	807	652	618	569	289	210	249	252	599	15.4042	18.0626	14.5861	12.7202	14.4985	7.1391	3.97306	7.27936	6.28325	15.1477
ENSRNOG00000050645	LOC103690067	1	3	3	1	4	0	0	0	0	0	0.0660419	0.189999	0.189946	0.0582566	0.288426	0	0	0	0	0
ENSRNOG00000003497	Thoc6	168	133	162	188	106	181	365	142	271	177	11.3463	8.61406	10.4871	11.1972	7.81561	12.9382	19.9824	12.0124	19.5524	12.9522
ENSRNOG00000022565	Lrrc25	126	136	257	158	101	117	933	187	305	125	6.75405	6.9911	13.2046	7.46895	5.91058	6.63791	40.5404	12.5555	17.4655	7.25989
ENSRNOG00000014859	Rnf152	65	63	74	37	68	29	19	16	13	40	1.4897	1.38465	1.62561	0.747816	1.70141	0.703463	0.352975	0.459307	0.318287	0.993278
ENSRNOG00000009080	Atp6v1d	354	364	479	479	357	404	1218	349	458	680	34.4026	33.9237	44.6191	41.0519	37.8766	41.5547	95.9504	42.4827	47.5491	71.6015
ENSRNOG00000032669	Serpina1	0	0	0	0	0	0	0	0	40	0	0	0	0	0	0	0	0	0	2.80026	0
ENSRNOG00000019924	Thop1	138	166	143	152	118	132	515	86	344	198	5.09066	5.87243	5.05627	4.94481	4.75217	5.15372	15.3998	3.97367	13.5563	7.91381
ENSRNOG00000031161	Dppa3	0	0	0	0	0	0	2	6	1	3	0	0	0	0	0	0	0.427493	1.98145	0.281701	0.857047
ENSRNOG00000024620	Mamdc2	144	119	52	124	98	73	7	15	12	48	7.89736	6.25863	2.73349	5.99723	5.86757	4.23731	0.311206	1.03038	0.70304	2.85222
ENSRNOG00000016877	Shisa7	30	33	15	14	38	12	4	8	4	9	0.619572	0.653593	0.296935	0.254976	0.856798	0.262303	0.0669609	0.206948	0.0882505	0.201395
ENSRNOG00000009373	RGD1562690	751	752	858	846	518	778	2477	409	2684	687	94.8208	91.053	103.836	94.1982	71.4016	103.967	253.513	64.6822	362.021	93.9821
ENSRNOG00000045626	Pkd1l2	0	5	11	4	8	1	0	0	1	1	0	0.0819312	0.180175	0.0602757	0.149249	0.018082	0	0	0.0182595	0.0185175
ENSRNOG00000008713	Slc41a2	94	104	107	83	39	49	453	40	228	226	2.64451	2.80584	2.88533	2.05922	1.19784	1.45902	10.3306	1.40952	6.85232	6.88889
ENSRNOG00000057862	Rsph1	0	0	0	0	0	0	2	2	2	5	0	0	0	0	0	0	0.128978	0.199302	0.169983	0.430874
ENSRNOG00000001793	Heg1	1334	1429	1671	1382	1082	662	1037	511	934	772	26.9532	27.6884	32.3613	24.6247	23.8668	14.1567	16.9841	12.9322	20.1599	16.9003
ENSRNOG00000020716	Axl	3852	2972	2873	3243	3273	2025	2052	1543	1800	1215	98.5968	72.952	70.4869	73.2035	91.4611	54.8594	42.5759	49.4698	49.2194	33.6959
ENSRNOG00000017209	Tubb3	54	29	107	47	60	26	507	35	417	36	3.84306	1.97921	7.29905	2.94984	4.66182	1.95845	29.2486	3.12002	31.7037	2.77599
ENSRNOG00000003031	Atp2b4	1063	990	1165	971	376	666	507	342	185	352	14.8086	13.226	15.5561	11.9291	5.71849	9.81982	5.7253	5.96766	2.75321	5.31308
ENSRNOG00000004972	Upp1	410	245	410	536	258	428	802	696	1003	206	25.299	14.4976	24.2493	29.167	17.3801	27.952	40.1148	53.793	66.1161	13.7724
ENSRNOG00000008605	Ost4	438	522	512	478	427	559	1719	593	621	363	72.5697	82.94	81.3107	69.8423	77.2367	98.0264	230.87	123.065	109.916	65.1647
ENSRNOG00000011557	S100a8	149	71	364	78	25	85	1805	18	1504	53	49.7012	22.7119	116.38	22.9449	9.10415	30.0088	488.056	7.52072	535.941	19.1552
ENSRNOG00000015329	Kpna2	69	84	100	97	54	74	429	61	209	79	4.44523	5.18962	6.17502	5.51089	3.798	5.04571	22.4033	4.92231	14.3839	5.51432
ENSRNOG00000011820	Acpp	7	2	16	10	0	9	104	18	24	5	0.15139	0.0414742	0.331664	0.19071	0	0.205991	1.82312	0.487586	0.554453	0.117147
ENSRNOG00000016000	Atp5pb	738	720	931	886	737	1154	1374	619	1077	1306	35.9856	33.6679	43.5129	38.0991	39.2332	59.5563	54.3087	37.806	56.1015	68.9985
ENSRNOG00000011411	Adgrg6	192	196	233	520	88	116	171	33	27	124	3.52223	3.44813	4.09701	8.41255	1.76243	2.25229	2.54287	0.758276	0.52914	2.46469
ENSRNOG00000002089	Ccng2	494	638	508	569	505	424	249	212	143	314	25.1407	31.1375	24.7805	25.5371	28.058	22.8384	10.2721	13.514	7.77453	17.3143
ENSRNOG00000009478	RGD1359108	147	114	186	113	116	157	625	66	294	186	12.8107	9.52736	15.537	8.68451	11.0364	14.4812	44.1517	7.20441	27.3711	17.5629
ENSRNOG00000014201	Manf	527	525	467	531	522	463	2402	454	1020	427	78.5221	75.0157	66.6951	69.7724	84.9113	73.0149	290.111	84.7295	162.356	68.9339
ENSRNOG00000028016	AABR07021402.1	67	69	92	101	49	51	395	68	310	54	3.6649	3.61949	4.82357	4.87209	2.92616	2.95257	17.5143	4.65901	18.1148	3.20036
ENSRNOG00000048389	Fgf18	62	26	19	38	28	10	13	2	10	22	14.0482	5.64954	4.12641	7.59313	6.92637	2.39825	2.38781	0.567741	2.42064	5.40095
ENSRNOG00000012723	Trim55	0	0	0	0	1	0	48	4	0	0	0	0	0	0	0.0517492	0	1.84433	0.237487	0	0
ENSRNOG00000020467	Nrep	169	170	134	80	75	41	73	48	13	72	48.8563	47.1298	37.131	20.3955	23.6705	12.545	17.1067	17.3808	4.01481	22.5522
ENSRNOG00000002771	Ereg	0	0	1	0	0	0	11	0	27	0	0	0	0.0574805	0	0	0	0.534472	0	1.72891	0
ENSRNOG00000007377	Slit3	1358	1464	1398	1150	1022	606	918	347	754	953	29.6484	30.6517	29.2553	22.1415	24.3594	14.0031	16.2463	9.48916	17.5857	22.5433
ENSRNOG00000009347	Arhgap25	113	108	118	107	79	95	736	112	213	60	4.16477	3.81725	4.16862	3.47783	3.17873	3.70585	21.9888	5.17047	8.38652	2.39603
ENSRNOG00000055020	AABR07038948.2	62	68	105	71	63	72	480	60	151	71	7.29351	7.67131	11.8394	7.36565	8.0909	8.96454	45.7717	8.84092	18.9762	9.04952
ENSRNOG00000050110	Stfa2	6	6	9	0	4	13	29	0	171	0	2.04462	1.96075	2.93996	0	1.48825	4.68896	8.01121	0	62.2557	0
ENSRNOG00000054136	Xkrx	3	15	4	8	14	0	5	0	2	2	0.0589608	0.282732	0.0753557	0.138676	0.300417	0	0.0796627	0	0.0420042	0.0425979
ENSRNOG00000057867	Mns1	27	23	22	12	44	9	15	0	6	9	1.88525	1.54011	1.47241	0.738934	3.35413	0.665097	0.848998	0	0.447585	0.680896
ENSRNOG00000000924	Slc7a1	56	47	90	98	43	41	226	44	199	184	0.526251	0.423559	0.810666	0.812149	0.441152	0.407791	1.72156	0.517904	1.99776	1.87346
ENSRNOG00000002643	Ugdh	562	442	543	566	411	431	1578	331	2281	411	30.4761	22.9856	28.224	27.0675	24.332	24.7371	69.3649	22.4827	132.14	24.1484
ENSRNOG00000010369	Dhx29	152	178	204	206	152	193	426	144	378	208	4.21493	4.73346	5.42217	5.03758	4.60155	5.66439	9.5756	5.00156	11.1976	6.24934
ENSRNOG00000010698	Car1	8	8	7	8	3	16	25	13	5	28	0.860632	0.825335	0.721799	0.758983	0.352328	1.82168	2.17999	1.75168	0.574618	3.2636
ENSRNOG00000012363	Peli2	233	386	276	156	205	169	96	60	110	152	9.01839	14.3276	10.2395	5.32485	8.66245	6.92323	3.01201	2.90888	4.54833	6.37445
ENSRNOG00000016390	Eef1e1	153	125	196	203	125	213	445	103	317	201	7.93749	6.21888	9.74636	9.28741	7.0797	11.6955	18.7137	6.69307	17.5686	11.2983
ENSRNOG00000042620	Marveld1	1307	1551	1394	1510	1294	869	1002	724	532	760	59.2933	67.4767	60.6162	60.4109	64.0883	41.7253	36.8475	41.1402	25.7827	37.3567
ENSRNOG00000033618	Col28a1	57	23	33	44	44	28	14	2	3	12	2.09042	0.808906	1.16002	1.42304	1.76168	1.08682	0.416182	0.0918917	0.117523	0.476846
ENSRNOG00000000836	Ltb	12	21	11	13	12	16	122	24	92	1	0.725158	1.21699	0.63715	0.692811	0.791681	1.02333	5.97616	1.81659	5.9392	0.0654832
ENSRNOG00000005825	Lyz2	5057	5254	7243	4156	4112	2960	34377	3792	21693	2785	534.404	532.45	733.654	387.312	474.399	331.068	2944.79	501.929	2448.97	318.879
ENSRNOG00000012183	Glrx	345	223	360	265	209	168	2299	204	819	175	33.8419	20.9774	33.848	22.9239	22.3818	17.4419	182.804	25.0648	85.8235	18.5994
ENSRNOG00000000552	Col13a1	5	2	5	4	6	1	0	0	2	0	0.21327	0.0818089	0.20445	0.150464	0.279425	0.0451376	0	0	0.0911611	0
ENSRNOG00000010524	Cryab	163	131	275	239	109	137	382	124	758	325	16.4247	12.6588	26.5606	21.2381	11.9908	14.611	31.202	15.6505	81.5953	35.4827
ENSRNOG00000017660	Inpp4a	329	433	490	381	278	208	220	150	166	288	12.1507	15.3358	17.346	12.4091	11.209	8.13055	6.58626	6.93898	6.54942	11.5245
ENSRNOG00000018028	Testin	5	0	1	8	6	0	0	0	0	1	0.460938	0	0.0884122	0.650477	0.603918	0	0	0	0	0.0999051
ENSRNOG00000032585	AABR07048992.1	595	675	558	845	535	557	2043	278	2324	900	35.7154	38.8557	32.1048	44.7306	35.0596	35.3871	99.4073	20.9017	149.026	58.5337
ENSRNOG00000004554	Dcn	13169	10733	10462	18621	15903	6770	9526	2735	10274	6370	889.399	695.147	677.259	1109.06	1172.56	483.929	521.512	231.366	741.26	466.13
ENSRNOG00000011175	Hnrnpa2b1	1006	1066	1327	1289	832	1307	3013	819	1599	1390	107.576	109.316	136.014	121.556	97.1299	147.925	261.171	109.698	182.663	161.048
ENSRNOG00000042503	Ndufv2	468	437	540	594	429	769	899	359	619	777	66.2015	59.281	73.2169	74.0997	66.2511	115.132	103.084	63.6082	93.5404	119.088
ENSRNOG00000051264	AABR07059679.1	3	3	0	4	2	0	0	0	0	0	0.057243	0.0548951	0	0.0673094	0.0416663	0	0	0	0	0
ENSRNOG00000053232	Ror2	144	112	147	76	70	12	90	45	34	39	4.59377	3.42638	4.49491	2.1381	2.4379	0.405165	2.32734	1.79811	1.1587	1.34801
ENSRNOG00000014550	Plcxd3	6	0	3	2	2	0	0	0	0	0	0.400884	0	0.192166	0.117875	0.145899	0	0	0	0	0
ENSRNOG00000020443	Tsks	17	10	13	12	19	9	4	0	2	3	1.10365	0.622607	0.808968	0.687052	1.34668	0.6184	0.210493	0	0.138742	0.211054
ENSRNOG00000020618	Gm45713	459	41	9	23	13	32	20	19	4	15	39.1862	3.3567	0.736487	1.73165	1.21166	2.89145	1.38407	2.03172	0.364805	1.38749
ENSRNOG00000037134	Shc4	2	0	2	0	2	0	12	0	17	26	0.134557	0	0.12898	0	0.146913	0	0.65451	0	1.22194	1.89546
ENSRNOG00000047712	Dcx	32	18	10	6	2	2	2	4	0	3	0.455895	0.245914	0.136549	0.0753835	0.031107	0.0301638	0.0231012	0.071378	0	0.0463138
ENSRNOG00000017277	Igsf6	89	82	177	97	62	55	763	99	333	64	5.01438	4.43054	9.55869	4.81956	3.81356	3.27973	34.8469	6.98653	20.0429	3.90689
ENSRNOG00000005602	Mthfd1	214	259	300	309	210	309	657	136	495	409	8.07425	9.37129	10.8494	10.2815	8.65009	12.3395	20.0939	6.42723	19.9517	16.72
ENSRNOG00000051915	Spred3	51	38	46	48	30	14	155	99	207	35	1.99734	1.42718	1.72678	1.65779	1.28269	0.580323	4.92069	4.85641	8.66045	1.48518
ENSRNOG00000012457	Cyc1	814	993	918	1113	888	1299	1625	626	1494	1603	85.6604	100.211	92.5964	103.29	102.019	144.682	138.618	82.514	167.955	182.773
ENSRNOG00000048062	AABR07065815.1	0	11	8	7	0	0	1	0	0	0	0	3.74739	2.72387	2.19302	0	0	0.288014	0	0	0
ENSRNOG00000002548	Tnn	6	1	5	1	4	0	0	0	0	1	0.117903	0.0188446	0.0941897	0.017334	0.08582	0	0	0	0	0.0212956
ENSRNOG00000001858	Ypel1	3	3	2	1	2	0	0	0	0	0	1.02231	0.980377	0.653287	0.300598	0.744123	0	0	0	0	0
ENSRNOG00000010164	Mrps2	223	208	246	253	188	234	393	172	487	337	4.66844	4.17581	4.93624	4.67083	4.29671	5.1848	6.66912	4.51017	10.8914	7.64398
ENSRNOG00000016774	Telo2	1976	1463	1104	1595	1459	1356	468	331	711	570	84.4058	59.9297	45.2013	60.0834	68.0385	61.3049	16.2047	17.7097	32.4446	26.3806
ENSRNOG00000054558	AABR07050336.1	2	0	2	2	0	4	9	7	12	0	1.19756	0	1.14792	1.05639	0	2.53518	4.3686	5.25028	7.67653	0
ENSRNOG00000046028	Haus6	12	33	26	24	15	18	127	42	51	22	0.54088	1.42643	1.12328	0.953993	0.738122	0.858712	4.64017	2.3712	2.4557	1.07438
ENSRNOG00000019383	Tef	1963	2125	1304	1980	1985	1045	677	890	746	1313	51.3534	53.3114	32.6981	45.6797	56.6922	28.9344	14.3565	29.1633	20.8485	37.2167
ENSRNOG00000004589	Galnt16	534	315	265	345	442	231	333	100	180	172	17.3522	9.81602	8.25382	9.88645	15.6801	7.94464	8.77137	4.07015	6.24844	6.0557
ENSRNOG00000007129	Cd8b	7	4	8	7	9	2	89	24	10	12	0.599275	0.328349	0.6564	0.528475	0.841127	0.18125	6.17592	2.5734	0.914539	1.11307
ENSRNOG00000018804	Ripor2	119	182	143	185	112	149	221	135	227	407	3.80493	5.58063	4.38261	5.21652	3.90959	5.04237	5.72799	5.40667	7.75375	14.1
ENSRNOG00000043387	Cpe	621	618	498	1409	462	323	71	196	177	557	37.455	35.7452	28.7901	74.944	30.421	20.6191	3.47128	14.8072	11.4045	36.3996
ENSRNOG00000009963	Ctps1	397	361	415	595	318	426	882	242	1293	588	18.5524	16.1782	18.5889	24.5208	16.2237	21.0702	33.4109	14.1652	64.5499	29.7722
ENSRNOG00000019704	Resp18	24	45	56	36	15	18	22	2	8	9	2.43396	4.37652	5.44356	3.21973	1.66077	1.9321	1.80858	0.25411	0.866705	0.988947
ENSRNOG00000015859	Chdh	4	2	0	0	0	1	31	0	20	7	0.147717	0.070829	0	0	0	0.0390795	0.928062	0	0.789071	0.280104
ENSRNOG00000000867	Vars1	622	644	610	793	516	533	1211	499	1377	1057	15.9436	15.8305	14.9872	17.9258	14.4397	14.4601	25.1623	16.0212	37.7066	29.3559
ENSRNOG00000010951	Cmtm6	1193	1034	1195	1488	1017	1303	3137	1001	2077	1226	46.1048	38.3211	44.2659	50.7127	42.9082	53.2967	98.2722	48.4549	85.7491	51.3358
ENSRNOG00000015589	Smyd5	127	119	154	177	99	120	319	121	264	206	7.28598	6.54701	8.46839	8.95498	6.20056	7.28644	14.8349	8.69494	16.1798	12.8048
ENSRNOG00000019467	Fer1l4	0	0	0	0	0	1	0	24	0	0	0	0	0	0	0	0.0218212	0	0.619928	0	0
ENSRNOG00000004882	Capn6	80	105	66	14	3	3	5	10	0	26	2.85888	3.59838	2.26071	0.44119	0.117042	0.113476	0.144837	0.447628	0	1.00671
ENSRNOG00000010797	Esm1	22	28	56	221	37	15	38	10	10	33	1.27318	1.55392	3.10631	11.2788	2.33767	0.918768	1.78263	0.724898	0.61825	2.0692
ENSRNOG00000042696	Micos10	405	416	408	536	470	582	972	387	630	534	100.853	99.343	97.3841	117.708	127.774	153.393	196.204	120.709	167.595	144.078
ENSRNOG00000057957	Crybg2	19	29	35	38	15	103	92	104	11	19	0.424478	0.621293	0.749474	0.748656	0.365848	2.43545	1.66607	2.9102	0.262516	0.459914
ENSRNOG00000000483	Syngap1	112	139	141	87	102	35	44	43	36	95	2.5557	3.04171	3.08395	1.75073	2.54101	0.845295	0.813879	1.22903	0.87758	2.34878
ENSRNOG00000060629	LOC103694855	853	2083	381	1900	956	3158	6306	1367	2723	428	157.055	367.793	67.2395	308.507	192.165	615.41	941.168	315.26	535.596	85.3828
ENSRNOG00000016874	Zfp521	600	577	424	548	546	346	200	250	234	346	10.8129	9.97195	7.3241	8.70926	10.7423	6.59961	2.92168	5.64327	4.50501	6.75605
ENSRNOG00000057376	AABR07051548.2	0	14	2	3	3	0	0	0	0	1	0	5.987	0.854833	1.1796	1.46054	0	0	0	0	0.483229
ENSRNOG00000002418	Tgfb2	347	410	294	316	374	188	264	50	98	276	9.0308	10.2328	7.334	7.25257	10.6263	5.17849	5.56943	1.62991	2.72464	7.7827
ENSRNOG00000004641	Sstr4	0	0	0	0	0	0	6	2	7	0	0	0	0	0	0	0	0.328133	0.169043	0.504476	0
ENSRNOG00000006855	Padi4	3	4	9	3	0	5	71	0	52	2	0.167064	0.213616	0.480445	0.14732	0	0.294709	3.20532	0	3.09379	0.1207
ENSRNOG00000010513	Tfpi2	64	58	81	66	71	73	175	119	228	41	4.44654	3.86444	5.39419	4.04386	5.38535	5.36805	9.85584	10.3559	16.9226	3.0864
ENSRNOG00000016166	Pdlim1	718	552	846	1033	500	675	1249	963	1293	938	61.3812	45.2545	69.323	77.8789	46.6654	61.0751	86.5533	103.118	118.085	86.8836
ENSRNOG00000017447	Eif2s2	643	645	853	1000	662	723	1934	464	1653	1162	56.3878	54.2433	71.7001	77.3362	63.3791	67.1061	137.481	50.9671	154.858	110.409
ENSRNOG00000019326	Cfdp1	278	289	236	306	256	288	574	266	426	327	16.5922	16.5413	13.501	16.1061	16.6806	18.1929	27.7703	19.8856	27.1616	21.1461
ENSRNOG00000023007	Col6a6	217	363	384	190	163	116	40	44	21	232	4.016	6.44248	6.81178	3.10096	3.29334	2.27218	0.600067	1.01995	0.415181	4.65207
ENSRNOG00000023337	Sema3a	6	8	45	30	12	2	0	0	0	12	0.222753	0.284859	1.60145	0.9823	0.486415	0.0786111	0	0	0	0.482759
ENSRNOG00000030374	LOC100360750	100	103	110	113	97	106	342	152	155	97	19.2874	19.0512	20.336	19.2205	20.4249	21.6387	53.4703	36.7211	31.937	20.2708
ENSRNOG00000047924	Zbtb7c	126	136	103	156	78	52	35	28	15	101	3.92494	4.0627	3.07538	4.28547	2.6526	1.71443	0.883769	1.09249	0.499179	3.40888
ENSRNOG00000062143	LOC100911830	38	38	43	47	23	61	151	45	33	70	3.51371	3.3696	3.81106	3.83262	2.32183	5.96985	11.318	5.21187	3.25973	7.0131
ENSRNOG00000004766	Glis2	775	639	536	665	542	307	346	201	480	391	29.0059	22.9349	19.2285	21.949	22.1461	12.1611	10.4971	9.42277	19.1917	15.8557
ENSRNOG00000014456	Coq10b	199	197	221	381	243	235	576	213	490	345	15.4381	14.6561	16.4335	26.0659	20.5807	19.2956	36.2221	20.6975	40.6091	28.999
ENSRNOG00000023856	Agxt	0	0	0	0	0	0	8	1	7	0	0	0	0	0	0	0	0.458891	0.0886597	0.529174	0
ENSRNOG00000005577	Desi1	177	152	176	194	150	129	266	127	250	819	15.7193	12.9454	14.9819	15.1939	14.5434	12.1255	19.1492	14.1273	23.7185	78.8076
ENSRNOG00000014723	Cbfa2t3	107	105	104	106	75	40	80	27	41	57	4.08121	3.84067	3.80218	3.56549	3.12304	1.6148	2.47347	1.28991	1.67059	2.35561
ENSRNOG00000011263	Plac9	180	164	155	256	255	126	165	53	96	72	23.8774	20.8627	19.708	29.9477	36.9291	17.6903	17.7423	8.80617	13.6042	10.3483
ENSRNOG00000014109	Psmd13	503	557	668	796	509	654	1252	600	973	681	40.3409	42.8395	51.3511	56.2987	44.5666	55.5143	81.3939	60.2735	83.3637	59.1764
ENSRNOG00000018225	Tp53inp2	470	370	431	650	332	444	1129	355	624	760	14.648	11.0584	12.8752	17.865	11.2962	14.6458	28.5223	13.8582	20.7755	25.6636
ENSRNOG00000021773	Bop1	253	260	289	348	227	252	601	164	761	420	12.8342	12.6483	14.0521	15.5681	12.5715	13.53	24.7134	10.4205	41.24	23.0845
ENSRNOG00000028941	Zbed3	277	278	242	344	278	200	81	117	106	168	19.2453	18.5226	16.1159	21.0771	21.0865	14.707	4.56186	10.1819	7.86749	12.6468
ENSRNOG00000000454	RT1-DOb	26	37	50	54	38	23	22	5	14	17	1.23801	1.68954	2.28202	2.26754	1.9754	1.15913	0.849164	0.298221	0.71216	0.877061
ENSRNOG00000010958	Prdx3	600	617	631	808	612	856	1073	435	858	1519	50.9128	50.208	51.3216	60.4637	56.6944	76.8774	73.8049	46.2341	77.7767	139.655
ENSRNOG00000028884	Atp5mg	690	790	1014	963	879	1371	1596	747	1131	1082	181.909	199.73	256.235	223.893	252.993	382.554	341.074	246.674	318.533	309.07
ENSRNOG00000003715	Srpx2	163	152	296	132	105	101	138	28	64	58	9.55619	8.54575	16.6335	6.82461	6.72045	6.26713	6.55822	2.05612	4.00832	3.68424
ENSRNOG00000014297	Sdc4	360	267	457	624	195	204	1131	220	2295	440	18.196	12.9419	22.1404	27.8142	10.7602	10.9132	46.3389	13.9282	123.92	24.0963
ENSRNOG00000047606	Bcl2a1	87	67	98	54	53	38	432	115	192	50	13.1182	9.68815	14.1638	7.18055	8.7247	6.06444	52.8021	21.7196	30.9275	8.16868
ENSRNOG00000047848	Cbr1	600	827	1111	838	1174	853	363	215	369	251	25.7254	34.0039	45.6585	31.6857	54.9533	38.7089	12.6162	11.5464	16.9015	11.6603
ENSRNOG00000055196	Klrc1	0	6	4	2	1	0	0	0	0	0	0	1.03065	0.686789	0.316013	0.195571	0	0	0	0	0
ENSRNOG00000004828	Acvr1c	1035	1135	1228	658	671	714	315	102	359	597	32.8759	34.5737	37.388	18.432	23.2688	24.0041	8.1107	4.05821	12.182	20.5464
ENSRNOG00000003927	Cd55	613	375	385	538	653	317	297	35	332	136	24.9232	14.6213	15.0038	19.2901	28.9848	13.6412	9.78838	1.78244	14.4201	5.99112
ENSRNOG00000003969	Fam20a	170	188	113	152	159	76	58	95	59	49	8.01283	8.4978	5.10518	6.31816	8.18181	3.79141	2.21603	5.60865	2.97081	2.5024
ENSRNOG00000005214	Plek	98	214	347	184	86	161	598	173	460	258	4.82534	10.1048	16.3768	7.98968	4.62289	8.39029	23.8679	10.6695	24.1962	13.7641
ENSRNOG00000048982	LOC100912282	12	35	15	18	13	7	5	5	6	6	0.444755	1.244	0.532872	0.588338	0.526018	0.274597	0.150216	0.232126	0.237577	0.240932
ENSRNOG00000054274	Cacnb3	131	158	140	99	107	46	80	47	40	93	6.53206	7.55523	6.69118	4.35333	5.82472	2.42764	3.23355	2.93546	2.13073	5.02443
ENSRNOG00000018416	Ttbk1	0	0	0	0	0	0	1	3	14	0	0	0	0	0	0	0	0.0140205	0.064976	0.258638	0
ENSRNOG00000047104	Hells	9	7	10	14	12	8	138	22	11	10	0.429208	0.320148	0.457078	0.588755	0.624758	0.403783	5.33462	1.31413	0.560372	0.51671
ENSRNOG00000009033	Cntn2	64	65	38	48	76	22	33	21	17	31	1.59846	1.55685	0.909721	1.05723	2.07228	0.581568	0.668116	0.656965	0.453585	0.838892
ENSRNOG00000052070	Aldh1a3	682	534	687	952	791	380	112	233	199	619	25.3367	19.0247	24.4635	31.1896	32.0815	14.9416	3.37283	10.8422	7.89778	24.9161
ENSRNOG00000005935	A3galt2	274	166	238	239	164	114	821	232	747	185	18.0496	10.4867	15.0276	13.8843	11.7944	7.94826	43.84	19.1427	52.5685	13.2043
ENSRNOG00000019203	Eya2	283	336	138	189	283	158	171	33	127	93	11.676	13.2941	5.45738	6.87668	12.747	6.89948	5.71895	1.70537	5.59759	4.15735
ENSRNOG00000057569	Ahnak	15344	12322	10906	13590	13254	6736	5854	6044	8670	7645	63.4959	48.899	43.2582	49.5947	59.8781	29.5025	19.6368	31.3277	38.3277	34.2775
ENSRNOG00000058388	Zfp36	1290	624	754	1009	1216	620	2939	1615	3400	721	89.5272	41.53	50.1571	61.754	92.1324	45.5414	165.339	140.39	252.076	54.2157
ENSRNOG00000003840	Slit2	222	238	481	363	235	155	268	48	115	192	2.7951	2.87366	5.80478	4.0305	3.23018	2.06551	2.7352	0.756973	1.54678	2.61921
ENSRNOG00000021657	Pld6	2	3	5	2	0	0	0	0	0	0	0.287414	0.413439	0.688823	0.253533	0	0	0	0	0	0
ENSRNOG00000016831	Serpinh1	5137	4413	3959	3647	3019	3239	21322	3781	5884	4101	260.905	214.941	192.732	163.349	167.398	174.114	877.831	240.534	319.251	225.677
ENSRNOG00000026748	Dennd2a	844	817	615	783	643	525	300	172	472	429	24.6486	22.8814	17.2155	20.166	20.501	16.2277	7.10201	6.29182	14.7258	13.5747
ENSRNOG00000042785	Sesn2	416	555	494	562	447	494	513	756	550	1365	13.9914	17.9008	15.9254	16.6691	16.413	17.5851	13.9861	31.8484	19.7614	49.7422
ENSRNOG00000039740	Cenpk	3	7	5	4	2	1	80	8	5	10	0.229879	0.514461	0.367288	0.270304	0.167326	0.0810882	4.96954	0.76789	0.409341	0.830326
ENSRNOG00000009822	Tlr2	139	226	206	148	88	97	1297	75	662	91	6.7412	10.511	9.57601	6.3298	4.65925	4.97902	50.9884	4.55596	34.2978	4.78175
ENSRNOG00000002838	Pdzd11	82	93	127	108	87	140	282	132	118	103	2.42291	2.63523	3.59685	2.81421	2.80642	4.37824	6.7543	4.88532	3.72471	3.2975
ENSRNOG00000015076	Cyp26b1	572	784	432	1099	626	271	33	329	106	392	15.8091	20.7797	11.4444	26.7866	18.8886	7.92739	0.739333	11.3895	3.1297	11.7388
ENSRNOG00000016454	Nasp	131	124	133	140	128	123	627	115	225	123	6.19085	5.61968	6.02457	5.83466	6.60393	6.15222	24.0191	6.80727	11.3592	6.29807
ENSRNOG00000021262	Slc23a2	325	297	350	360	222	216	917	216	839	409	6.49042	5.68797	6.69968	6.34017	4.84012	4.56555	14.8446	5.40308	17.8994	8.84989
ENSRNOG00000042137	Sting1	192	190	155	150	204	99	143	77	63	80	11.8357	11.2321	9.15843	8.15442	13.7289	6.45919	7.14562	5.94538	4.14876	5.34325
ENSRNOG00000054367	AABR07058287.1	108	121	120	107	87	126	214	64	314	182	5.97777	6.42263	6.36637	5.22286	5.2571	7.38133	9.60149	4.43706	18.5666	10.9147
ENSRNOG00000002894	Mnt	500	513	371	518	389	225	339	194	259	308	12.819	12.6129	9.11705	11.7118	10.888	6.10543	7.04523	6.22993	7.09368	8.55578
ENSRNOG00000003171	Mpz	4	0	6	65	0	2	0	0	0	2	0.269837	0	0.387977	3.86721	0	0.142841	0	0	0	0.146213
ENSRNOG00000003206	Actr3	1501	1276	1883	1775	1255	1324	5409	1498	2567	1526	53.4119	43.5431	64.2249	55.7011	48.7545	49.8649	156.021	66.7677	97.582	58.835
ENSRNOG00000003645	Hnrnpab	1924	2146	1971	2102	1697	1855	5998	1609	3877	1939	120.795	129.206	118.611	116.381	116.316	123.264	305.253	126.531	260.031	131.9
ENSRNOG00000006320	Ptges	77	85	24	30	106	35	29	1	22	10	7.72172	8.17442	2.30692	2.65315	11.605	3.71485	2.35736	0.125637	2.35688	1.08657
ENSRNOG00000009088	Txnrd1	659	677	742	886	482	526	1487	470	2185	979	22.6489	22.3132	24.4434	26.8536	18.0851	19.1336	41.4269	20.2328	80.2231	36.4559
ENSRNOG00000010028	Polr3d	141	163	166	210	195	150	481	232	298	178	9.35201	10.3677	10.5533	12.2832	14.1199	10.5299	25.8607	19.2739	21.1149	12.7917
ENSRNOG00000012269	Lpcat3	811	803	848	1078	533	1116	1757	631	1039	1098	53.5927	50.8876	53.7127	62.822	38.4526	78.0546	94.1167	52.229	73.3478	78.616
ENSRNOG00000019496	Stat5a	426	429	313	381	327	343	725	375	944	403	14.8315	14.3234	10.4452	11.6979	12.429	12.6392	20.4609	16.3533	35.1103	15.2021
ENSRNOG00000053260	Lilrb3a	88	108	130	81	71	62	690	49	375	64	1.7602	2.07165	2.49242	1.4288	1.55042	1.31256	11.1877	1.22764	8.01306	1.38702
ENSRNOG00000054876	SNORA73	5	4	2	5	4	0	1	0	1	1	4.87379	3.73911	1.8687	4.29837	4.25707	0	0.790365	0	1.04164	1.05636
ENSRNOG00000058914	Rbx1	227	246	196	237	225	263	666	189	380	221	87.2975	90.724	72.2482	80.377	94.4652	107.049	207.616	91.0404	156.116	92.0856
ENSRNOG00000008659	Arhgap21	1175	1073	898	941	928	620	519	314	499	799	21.2362	18.5973	15.5565	14.9981	18.3105	11.8599	7.60355	7.1083	9.63444	15.6462
ENSRNOG00000005116	LOC108353446	2452	2428	2666	2900	2806	2338	6912	4094	4129	2301	331.559	314.848	345.539	345.817	414.23	334.607	757.625	693.403	596.448	337.118
ENSRNOG00000005776	Bcl11b	12	18	27	27	6	11	5	0	1	4	0.188349	0.270929	0.406208	0.373725	0.102814	0.182738	0.0636148	0	0.0167713	0.0680332
ENSRNOG00000008693	Tssk3	13	22	22	25	16	5	6	7	2	11	1.47014	2.38593	2.38473	2.49321	1.9754	0.598429	0.550035	0.99151	0.241675	1.34787
ENSRNOG00000020698	Rnd2	134	137	95	185	121	86	61	54	61	52	12.5101	12.2656	8.50115	15.2313	12.3326	8.49778	4.61629	6.31462	6.08378	5.26
ENSRNOG00000021824	Dnajb1	468	420	365	517	453	333	1262	252	2579	358	15.5408	13.3748	11.6176	15.1401	16.4225	11.7037	33.9702	10.4816	91.4885	12.8806
ENSRNOG00000027433	LOC100910708	0	0	0	0	0	0	0	0	6	14	0	0	0	0	0	0	0	0	0.90777	2.14809
ENSRNOG00000028896	A2m	0	0	0	0	0	0	14	0	8	0	0	0	0	0	0	0	0.312068	0	0.235013	0
ENSRNOG00000042916	Rwdd1	179	206	261	217	162	246	456	147	318	297	19.4724	21.4904	27.2147	20.8178	19.2396	28.3238	40.2106	20.03	36.9555	35.0063
ENSRNOG00000047247	Ptprs	2108	2473	1976	1213	1648	1210	743	1008	457	986	39.4715	44.4067	35.4647	20.03	33.6887	23.9799	11.2775	23.6413	9.14147	20.0039
ENSRNOG00000028207	Colgalt2	46	22	22	29	40	7	28	6	1	11	3.08519	1.41501	1.4143	1.71527	2.92887	0.496911	1.52228	0.50408	0.0716648	0.799379
ENSRNOG00000018782	Gmnn	11	8	32	12	7	11	203	26	21	9	1.17429	0.81903	3.27431	1.12973	0.815819	1.24287	17.5664	3.47659	2.39487	1.041
ENSRNOG00000009381	Mapk6	397	476	485	455	345	412	991	342	619	658	6.82029	7.84208	7.98638	6.89338	6.47061	7.49133	13.8006	7.3593	11.3603	12.2479
ENSRNOG00000017206	Igfbp5	9869	10529	2026	4940	7279	1914	1447	2212	935	6127	173.966	177.987	34.2315	76.7937	140.08	35.7094	20.6761	48.8397	17.6071	117.021
ENSRNOG00000027831	Map7d3	243	262	362	272	246	185	127	131	95	163	7.01361	7.25184	10.0147	6.9233	7.75148	5.65142	2.97133	4.73591	2.92918	5.09738
ENSRNOG00000032618	Mst1r	369	248	209	208	168	141	158	50	158	95	11.2657	7.26097	6.11608	5.60019	5.59958	4.55617	3.9102	1.91205	5.15317	3.14255
ENSRNOG00000004288	Ptrh2	72	66	95	97	72	97	205	77	180	89	3.18814	2.80258	4.03206	3.78776	3.48056	4.54599	7.35816	4.27062	8.5146	4.2699
ENSRNOG00000007407	Ndufa12	184	193	257	322	211	336	580	156	286	358	22.5744	22.7075	30.2223	34.8389	28.2615	43.6303	57.6817	23.9729	37.4846	47.5891
ENSRNOG00000008525	Csf3	0	0	0	4	0	11	5	0	32	0	0	0	0	0.343319	0	1.1332	0.394491	0	3.32739	0
ENSRNOG00000010756	Tp53	330	413	424	436	315	313	788	307	857	544	11.4511	13.7435	14.1025	13.3423	11.9333	11.4955	22.1652	13.3435	31.769	20.4531
ENSRNOG00000000040	RGD1304622	91	76	112	129	82	51	41	50	36	34	1.792	1.43522	2.11402	2.24024	1.76287	1.06295	0.654465	1.23328	0.757335	0.725436
ENSRNOG00000030187	Mmp12	0	0	17	3	0	0	7	309	0	3	0	0	1.14475	0.185837	0	0	0.398657	27.1911	0	0.228386
ENSRNOG00000038881	Hcls1	121	169	212	134	101	97	1259	135	321	74	7.80322	10.4517	13.1045	7.62084	7.11088	6.62083	65.815	10.9048	22.1147	5.17064
ENSRNOG00000018554	AABR07026797.1	111	115	151	176	111	138	311	122	345	132	40.815	40.5514	53.2195	57.0713	44.5588	53.7063	92.6975	56.1896	135.52	52.589
ENSRNOG00000000699	Selplg	100	136	123	126	84	74	703	100	296	78	9.93318	12.9551	11.7109	11.0374	9.10922	7.7798	56.605	12.4419	31.41	8.39481
ENSRNOG00000006940	Ncf4	138	139	133	113	67	79	720	69	479	75	11.6003	11.2051	10.7162	8.37684	6.14862	7.02861	49.0608	7.26502	43.0145	6.8309
ENSRNOG00000027596	Mbd5	146	142	160	133	118	63	102	37	60	100	2.74032	2.55594	2.87849	2.20145	2.41793	1.25153	1.55189	0.869856	1.20306	2.03364
ENSRNOG00000002949	Pgs1	205	179	215	199	168	151	457	172	537	219	11.417	9.56016	11.4772	9.77374	10.2147	8.90075	20.6313	11.9985	31.9492	13.215
ENSRNOG00000013141	Eno2	71	86	95	66	104	44	56	19	39	42	3.98419	4.62798	5.1098	3.26613	6.3713	2.61329	2.54728	1.33544	2.33794	2.55362
ENSRNOG00000011817	Rpl22l1	322	285	319	399	273	322	1009	341	449	295	72.3089	61.375	68.6629	79.0163	66.9287	76.5317	183.669	95.9153	107.713	71.7763
ENSRNOG00000015596	Efhd1	674	545	355	598	595	493	110	196	48	126	46.5962	36.1326	23.5242	36.4586	44.9078	36.0734	6.16444	16.9725	3.54503	9.43814
ENSRNOG00000012778	Magoh	125	133	173	246	176	255	476	129	316	165	23.4616	23.9394	31.1237	40.7186	36.0642	50.6569	72.4213	30.3275	63.3612	33.555
ENSRNOG00000021314	Fdft1	270	307	337	334	306	365	645	232	335	644	10.7516	11.7236	12.8629	11.7292	13.3029	15.3834	20.82	11.5717	14.2509	27.7857
ENSRNOG00000022619	Fth1	17071	17539	16210	28087	18631	22566	28444	18592	35948	28058	2586.45	2548.37	2354.1	3752.83	3081.74	3618.67	3493.38	3528.33	5818.45	4606.02
ENSRNOG00000013395	Pglyrp1	28	15	31	34	11	18	69	27	242	9	4.13758	2.12564	4.39091	4.43081	1.77461	2.81528	8.26521	4.99745	38.2029	1.441
ENSRNOG00000009919	Acod1	0	0	2	1	0	2	34	0	10	0	0	0	0.0626463	0.0288255	0	0.0691933	0.900707	0	0.349131	0
ENSRNOG00000001829	Ube2v2	241	248	225	370	293	374	622	226	416	315	8.48455	8.37288	7.5926	11.4874	11.2614	13.9358	17.7506	9.96595	15.6456	12.0156
ENSRNOG00000021410	Negr1	8	9	7	15	8	2	1	0	0	7	0.484157	0.522331	0.406055	0.800514	0.528549	0.128131	0.049065	0	0	0.458976
ENSRNOG00000043099	Ddx21	545	603	618	645	467	573	1279	302	1752	776	15.6475	16.6027	17.0072	16.3312	14.6379	17.4122	29.7667	10.8606	53.7367	24.1399
ENSRNOG00000021091	Trank1	7	5	29	16	1	1	0	0	2	5	0.0978802	0.0670371	0.388659	0.197286	0.0152647	0.0147949	0	0	0.0298803	0.0757407
ENSRNOG00000010451	Slc34a3	0	1	0	0	0	1	0	37	0	0	0	0.0416389	0	0	0	0.0459481	0	2.01244	0	0
ENSRNOG00000007436	Tedc2	9	20	17	13	24	16	110	45	13	31	0.51705	1.10186	0.936088	0.65863	1.50524	0.972841	5.12248	3.23807	0.797827	1.92957
ENSRNOG00000006565	Fstl4	0	0	0	0	0	0	0	30	0	0	0	0	0	0	0	0	0	1.68106	0	0
ENSRNOG00000007227	Mien1	24	24	45	33	16	48	84	46	46	33	4.01879	3.85396	7.22251	4.8731	2.92497	8.50702	11.4018	9.64805	8.22859	5.98717
ENSRNOG00000047895	Mettl1	51	40	75	94	44	56	133	58	224	89	3.07895	2.31581	4.34004	5.00461	2.90004	3.57828	6.50874	4.38591	14.4467	5.82166
ENSRNOG00000019811	LOC100362432	173	221	194	154	135	185	597	115	276	244	19.7777	24.229	21.2583	15.526	16.8492	22.3848	55.3243	16.4674	33.7075	30.2236
ENSRNOG00000009513	Akr1b1	1141	1084	1283	1745	1211	1665	2093	776	1246	5794	107.239	97.7032	115.582	144.634	124.258	165.627	159.458	91.3538	125.104	590.024
ENSRNOG00000007998	Ssb	472	496	606	654	472	595	1043	515	829	624	36.1927	36.4732	44.5398	44.2248	39.5126	48.2888	64.8297	49.4635	67.9081	51.8428
ENSRNOG00000021183	Rcor2l1	48	24	24	26	38	30	101	25	165	46	2.41256	1.1568	1.15623	1.15242	2.08515	1.59591	4.11499	1.57389	8.85947	2.50504
ENSRNOG00000032472	Adgrg2	391	380	675	612	257	310	108	54	277	230	10.6706	9.94504	17.6567	14.7289	7.65699	8.95412	2.38915	1.84588	8.07566	6.80084
ENSRNOG00000050586	AABR07034362.2	0	1	0	0	3	4	13	0	33	0	0	0.208267	0	0	0.71135	0.919495	2.28883	0	7.6567	0
ENSRNOG00000051344	Psme3	558	461	562	538	451	525	1215	340	966	712	23.0825	18.2879	22.2834	19.6264	20.3676	22.9857	40.7414	17.6168	42.6888	31.912
ENSRNOG00000057658	Gpr173	4	1	9	2	1	0	0	0	0	1	0.449486	0.107763	0.969478	0.198249	0.12269	0	0	0	0	0.121779
ENSRNOG00000023299	Hfm1	1	9	8	2	8	3	0	0	0	0	0.0292088	0.252126	0.223984	0.051531	0.255128	0.0927576	0	0	0	0
ENSRNOG00000019321	Cck	0	0	0	0	0	0	4	0	0	18	0	0	0	0	0	0	0.413095	0	0	2.48489
ENSRNOG00000024390	Osm	8	10	22	24	5	4	199	4	147	2	0.363994	0.43632	0.959413	0.962967	0.248355	0.192615	7.33919	0.22795	7.1448	0.0986039
ENSRNOG00000010799	Noct	97	92	133	130	68	149	185	50	287	204	4.67542	4.25257	6.14464	5.5259	3.57824	7.60124	7.22823	3.01868	14.7781	10.6538
ENSRNOG00000010812	Osbpl6	114	151	103	112	166	56	95	29	66	80	1.63783	2.08044	1.41841	1.41904	2.60369	0.851542	1.10637	0.52187	1.01298	1.24531
ENSRNOG00000024420	Eme1	3	0	6	2	0	2	25	14	7	3	0.135112	0	0.259022	0.079456	0	0.0953638	0.912754	0.789849	0.336799	0.146423
ENSRNOG00000019622	Ackr3	2308	1777	1384	2698	1670	1231	1385	531	1034	1274	149.918	110.692	86.1689	154.55	118.426	84.6303	72.9253	43.2026	71.7506	89.6627
ENSRNOG00000021027	Dbp	1856	3187	881	1360	3065	752	916	1117	586	1233	71.2455	117.32	32.4154	46.0391	128.447	30.5525	28.5027	53.7069	24.0306	51.2822
ENSRNOG00000000451	RT1-Ba	1268	1062	2007	1084	1138	828	231	596	588	639	77.2936	62.0813	117.265	58.2722	75.7322	53.42	11.4142	45.5059	38.2903	42.2036
ENSRNOG00000010390	Hmbs	164	196	177	233	175	208	469	158	235	279	9.49529	10.8826	9.82275	11.8967	11.0616	12.7461	22.0114	11.4583	14.5351	17.5022
ENSRNOG00000013703	Siah2	60	60	54	81	39	41	141	114	96	99	3.71688	3.56444	3.20638	4.42506	2.6376	2.68821	7.08037	8.84569	6.35312	6.64487
ENSRNOG00000017874	Cd53	252	357	516	367	168	263	2098	298	734	202	18.6522	25.3402	36.608	23.9555	13.5754	20.6032	125.877	27.6276	58.0381	16.1997
ENSRNOG00000001415	Ap1s1	369	378	408	428	356	369	1099	571	398	402	34.5264	33.9178	36.5915	35.3164	36.3654	36.5426	83.3551	66.9203	39.7827	40.7543
ENSRNOG00000011027	Uba5	402	380	428	476	397	363	896	438	632	526	21.3575	19.3607	21.7954	22.3018	23.0266	20.4118	38.5872	29.1472	35.8698	30.2785
ENSRNOG00000013257	Hecw2	32	26	35	38	25	16	14	6	5	19	0.759854	0.59205	0.796599	0.79573	0.648086	0.402105	0.269465	0.178465	0.126837	0.488833
ENSRNOG00000014786	Ccne1	6	13	18	12	10	7	188	15	4	29	0.386112	0.802328	1.11038	0.681075	0.702613	0.476821	9.80768	1.20914	0.275004	2.02215
ENSRNOG00000016679	Tmc7	3	3	0	3	2	0	0	0	0	0	0.16218	0.155528	0	0.143013	0.118049	0	0	0	0	0
ENSRNOG00000033215	RT1-Db1	2501	1977	2035	1198	1359	1215	238	838	708	639	48.936	37.0966	38.1659	20.6719	29.0301	25.1618	3.77488	20.5379	14.7991	13.5469
ENSRNOG00000049151	Csap1	1	7	3	4	3	1	0	0	0	1	0.300823	2.01969	0.865208	1.06117	0.985339	0.318339	0	0	0	0.326006
ENSRNOG00000049382	AABR07071905.1	0	0	47	0	0	0	0	0	0	0	0	0	9.68404	0	0	0	0	0	0	0
ENSRNOG00000002574	Nubp1	132	165	148	166	137	136	418	151	259	164	11.9079	14.2744	12.7973	13.2062	13.4926	12.9852	30.5666	17.0622	24.9602	16.0298
ENSRNOG00000007680	Fhl5	25	41	41	50	34	12	5	10	1	27	2.81203	4.42256	4.42037	4.95976	4.17521	1.42859	0.455887	1.40895	0.120189	3.29059
ENSRNOG00000061610	AABR07044148.1	1	5	2	4	0	0	0	0	0	0	0.244638	1.17302	0.468994	0.862974	0	0	0	0	0	0
ENSRNOG00000009528	Sdcbp2	7	7	5	3	4	13	8	14	25	6	0.623467	0.597897	0.426855	0.235587	0.388925	1.22537	0.577514	1.5618	2.37855	0.578953
ENSRNOG00000006898	Mrps16	99	150	128	102	105	143	413	102	139	154	20.5102	29.8014	25.4179	18.6357	23.7486	31.3561	69.3578	26.4686	30.7636	34.5683
ENSRNOG00000008478	Mmp13	0	0	1	0	0	3	5	0	13	0	0	0	0.0463467	0	0	0.153467	0.195881	0	0.671192	0
ENSRNOG00000010635	Igfbp4	3674	4624	4092	4930	2411	2475	9870	3857	2971	17894	212.326	256.268	226.671	251.258	152.116	151.387	462.373	279.198	183.423	1120.46
ENSRNOG00000032398	RGD1562136	144	130	157	213	101	125	444	141	364	143	6.6332	5.74272	6.93196	8.65266	5.0792	6.09426	16.5789	8.13537	17.9122	7.1371
ENSRNOG00000046155	LOC498675	1	2	2	8	4	11	8	21	9	3	0.122917	0.23575	0.235643	0.867303	0.536816	1.43118	0.797116	3.23345	1.1819	0.39962
ENSRNOG00000003975	Pfn1	1940	2088	2208	1751	1541	1659	7657	1965	3218	1515	298.975	308.586	326.158	237.973	259.269	270.601	956.538	379.309	529.793	252.971
ENSRNOG00000054689	Cox7b	576	483	564	839	533	984	1238	407	874	731	151.537	121.858	142.223	194.655	153.086	273.994	264.014	134.118	245.637	208.371
ENSRNOG00000041744	AABR07065531.1	5	3	3	2	4	0	1	0	1	0	7.85899	4.52199	4.52071	2.77301	6.86453	0	1.27446	0	1.67964	0
ENSRNOG00000019254	Dyrk1b	402	359	318	328	351	243	169	128	154	255	13.8997	11.9038	10.5391	10.0014	13.2495	8.89275	4.73672	5.54354	5.68836	9.5531
ENSRNOG00000013808	Ces2g	221	193	193	230	187	333	230	164	306	417	7.31168	6.12344	6.1204	6.71059	6.75429	11.6606	6.16827	6.7962	10.8152	14.9481
ENSRNOG00000020178	Cope	516	499	517	609	481	526	1416	589	622	558	15.6511	14.5147	15.0307	16.29	15.9277	16.8861	34.8151	22.3773	20.1545	18.338
ENSRNOG00000005184	Nop10	258	277	251	444	406	501	954	254	458	349	37.8142	38.9339	35.2619	57.3889	64.9645	77.7184	113.343	46.6303	71.7115	55.4225
ENSRNOG00000009094	Nudt4	1242	1328	1723	1839	1209	1150	2562	1045	2228	4601	53.379	54.7343	70.9791	69.701	56.7269	52.3114	89.2562	56.2552	102.294	214.252
ENSRNOG00000030981	Scnn1b	57	21	44	57	27	4	0	25	7	6	2.58681	0.913954	1.91398	2.28125	1.33773	0.192128	0	1.4211	0.339351	0.295013
ENSRNOG00000033059	Galnt6	12	22	23	22	10	14	43	49	20	57	0.337219	0.592883	0.619505	0.545206	0.306795	0.416406	0.979515	1.72474	0.600399	1.73552
ENSRNOG00000020701	Brca1	7	6	25	22	3	12	160	29	6	23	0.126923	0.104313	0.434469	0.351759	0.0593818	0.230271	2.3515	0.658582	0.11622	0.451817
ENSRNOG00000029875	Mrpl41	152	128	164	167	135	192	345	160	186	169	27.1131	21.8955	28.0398	26.27	26.2895	36.2482	49.8842	35.7479	35.4433	32.6623
ENSRNOG00000007025	Evc2	120	141	133	141	137	64	91	46	35	101	3.71688	4.18822	3.94861	3.85147	4.63268	2.09811	2.28481	1.78465	1.15812	3.38956
ENSRNOG00000031930	Bin2	99	140	167	125	75	60	548	288	245	68	6.47072	8.7752	10.4624	7.20502	5.35169	4.15069	29.0342	23.5781	17.1069	4.81563
ENSRNOG00000012106	Dnaja4	84	101	140	105	84	93	226	57	472	135	5.78182	6.66679	9.23654	6.37356	6.31213	6.77509	12.6097	4.91423	34.7068	10.068
ENSRNOG00000001953	Bace2	330	266	206	488	149	152	154	132	101	163	23.459	18.1338	14.0365	30.5931	11.5637	11.4364	8.87416	11.7535	7.67018	12.5547
ENSRNOG00000002186	Nudt9	300	259	223	262	225	234	563	226	473	310	27.0828	22.4225	19.2963	20.8585	22.1752	22.3583	41.1994	25.5552	45.6163	30.3221
ENSRNOG00000003999	Adcy3	600	596	344	486	778	340	263	250	108	382	13.2536	12.6253	7.28345	9.46731	18.7619	7.94896	4.70921	6.91704	2.54855	9.14261
ENSRNOG00000008747	Plekha5	313	332	269	257	264	151	156	186	94	133	6.72725	6.84295	5.54168	4.8712	6.19457	3.43495	2.71786	5.0073	2.15828	3.0972
ENSRNOG00000010326	Col20a1	59	40	33	40	91	24	18	26	12	14	1.71273	1.11353	0.918219	1.02401	2.88396	0.737379	0.423573	0.945388	0.372131	0.440329
ENSRNOG00000012502	Stk17b	290	367	426	491	285	388	1167	313	627	342	11.2143	13.6098	15.7899	16.7441	12.0318	15.8801	36.5809	15.1606	25.9017	14.3293
ENSRNOG00000017579	Mylip	1046	1128	932	891	1134	676	659	488	450	630	42.8606	44.3249	36.6049	32.1968	50.7287	29.3172	21.8888	25.0463	19.6982	27.9699
ENSRNOG00000020749	AC095278.1	2	2	0	0	1	5	9	5	9	0	0.434348	0.416533	0	0	0.237117	1.14931	1.58447	1.36028	2.08823	0
ENSRNOG00000042847	LOC687707	21	14	9	12	21	8	6	4	0	3	3.84407	2.45755	1.57911	1.93715	4.19666	1.54989	0.890304	0.917109	0	0.595068
ENSRNOG00000045636	Fasn	1118	2095	1131	956	1465	1286	3990	1395	1734	2007	15.3839	27.6453	14.9171	11.6009	22.0078	18.729	44.5049	24.0434	25.4895	29.9224
ENSRNOG00000047966	Hspa1l	49	35	23	61	43	35	192	12	418	18	2.56321	1.75578	1.1532	2.81402	2.4557	1.93778	8.14145	0.786257	23.3589	1.02021
ENSRNOG00000051684	St8sia6	15	26	37	16	6	12	2	2	0	6	2.06151	3.42677	4.87415	1.93922	0.900266	1.74553	0.222857	0.344368	0	0.893423
ENSRNOG00000023824	RGD1561648	45	39	29	41	41	13	7	20	7	20	1.45177	1.20658	0.896768	1.16648	1.44405	0.443876	0.183067	0.808176	0.241237	0.699109
ENSRNOG00000054605	Unkl	141	137	132	110	112	75	80	24	47	86	7.42211	6.91575	6.66007	5.10632	6.43634	4.17849	3.41357	1.58239	2.64296	4.90492
ENSRNOG00000032941	Mab21l1	25	26	16	9	26	7	3	5	5	12	1.31542	1.31192	0.806957	0.417598	1.49354	0.389836	0.127936	0.329541	0.281058	0.684145
ENSRNOG00000000974	Zfp358	429	493	421	438	380	304	140	198	142	288	26.5626	29.2733	24.9857	23.9164	25.6869	19.9222	7.02669	15.3559	9.39266	19.321
ENSRNOG00000046401	AABR07065886.1	0	22	0	0	4	0	0	0	0	0	0	7.55884	0	0	1.56457	0	0	0	0	0
ENSRNOG00000005374	Lyar	114	104	123	138	101	110	356	93	261	125	6.56709	5.74536	6.7916	7.01063	6.35191	6.70675	16.6238	6.71046	16.0619	7.80197
ENSRNOG00000008586	Aldh1l2	24	12	46	1	3	3	365	32	23	40	1.08996	0.52263	2.00242	0.040058	0.148744	0.144211	13.4371	1.82031	1.11589	1.96826
ENSRNOG00000033348	Duox1	337	467	235	177	292	98	271	28	210	90	8.12642	10.7994	5.43165	3.76401	7.68717	2.50118	5.29724	0.84571	5.40972	2.35145
ENSRNOG00000017786	Acta1	5	0	2	19	3	2	0	0	0	0	0.437827	0	0.167871	1.46737	0.286819	0.185415	0	0	0	0
ENSRNOG00000021101	Sema6c	118	113	90	89	103	53	55	53	25	47	3.07036	2.81965	2.24464	2.04223	2.92588	1.4596	1.16007	1.72734	0.694913	1.32503
ENSRNOG00000022234	mrpl24	249	242	257	305	253	316	427	245	366	353	19.6442	18.3089	19.4341	21.2199	21.7906	26.3859	27.307	24.2102	30.8463	30.174
ENSRNOG00000024159	Fcer1g	553	569	691	660	348	359	3183	838	877	341	110.21	108.747	131.998	115.997	75.7159	75.7249	514.211	209.188	186.716	73.6331
ENSRNOG00000045985	AC131537.1	23	41	25	49	34	35	152	20	129	44	9.3604	16.0014	9.75234	17.586	15.1064	15.0758	50.1439	10.195	56.0843	19.4019
ENSRNOG00000006086	Lynx1	14	3	0	3	5	0	0	0	0	2	0.424636	0.0872549	0	0.0802335	0.16557	0	0	0	0	0.0657359
ENSRNOG00000018484	Plk3	253	201	215	454	173	183	524	370	540	324	13.3177	10.1465	10.8478	21.0752	9.94187	10.1955	22.3588	24.3953	30.3661	18.4789
ENSRNOG00000003724	Mrpl27	217	262	256	314	233	308	591	264	296	283	39.3209	45.5278	44.4632	50.1766	46.0928	59.0696	86.8084	59.9191	57.2984	55.5616
ENSRNOG00000007261	Gli2	164	243	129	150	215	65	56	61	58	167	3.23968	4.60336	2.44255	2.6131	4.63669	1.359	0.896711	1.50932	1.22398	3.57436
ENSRNOG00000016316	Mcm2	144	128	185	148	109	106	1157	165	134	115	5.5531	4.73361	6.83817	5.03317	4.58894	4.32642	36.1673	7.96992	5.52033	4.80501
ENSRNOG00000054795	AABR07041096.1	36	44	14	62	51	18	28	23	361	189	1.05014	1.23088	0.391456	1.59495	1.62418	0.555742	0.662093	0.840356	11.2497	5.97353
ENSRNOG00000037500	Pus1	178	160	164	162	125	172	368	147	335	149	12.5473	10.8158	11.0807	10.0705	9.6195	12.8323	21.0275	12.9791	25.2267	11.3799
ENSRNOG00000025332	Cd109	42	15	81	32	23	4	5	1	5	34	1.00278	0.343444	1.85371	0.673776	0.599522	0.10108	0.0967689	0.0299123	0.127535	0.879558
ENSRNOG00000011824	Trh	40	10	261	3	7	4	13	0	6	26	3.6162	0.866995	22.6169	0.239143	0.690895	0.382737	0.952721	0	0.579511	2.54681
ENSRNOG00000005569	Phospho1	233	263	323	356	186	343	273	346	251	853	14.6577	15.8664	19.4764	19.7501	12.7743	22.8378	13.9214	27.2637	16.8683	58.1412
ENSRNOG00000049693	LOC108348130	44	70	62	55	55	43	10	13	17	24	5.8677	8.95207	7.92505	6.46818	8.00741	6.06914	1.08098	2.17148	2.42185	3.46773
ENSRNOG00000011222	Dynll1	723	627	670	861	681	768	1989	560	1281	694	139.449	115.973	123.864	146.449	143.396	156.779	310.972	135.289	263.944	145.031
ENSRNOG00000025994	Krt80	41	36	29	58	23	24	26	5	7	7	1.68328	1.4174	1.14123	2.09999	1.03091	1.04287	0.865285	0.257134	0.307001	0.311379
ENSRNOG00000003041	Smg6	416	551	436	508	460	221	368	176	329	303	7.48197	9.50354	7.51632	8.05738	9.0322	4.20691	5.36513	3.96491	6.32129	5.90457
ENSRNOG00000062228	LOC100359515	4	7	3	5	0	18	9	7	50	0	0.167379	0.280942	0.120352	0.184522	0	0.797273	0.305294	0.366908	2.23528	0
ENSRNOG00000062177	AABR07058280.2	9	9	22	14	3	5	3	1	1	4	1.58297	1.51805	3.70884	2.17139	0.576045	0.930704	0.427647	0.220347	0.187932	0.762353
ENSRNOG00000001621	C2cd2	473	364	352	468	338	236	217	157	159	327	13.6052	10.0405	9.7047	11.8713	10.6139	7.18464	5.05957	5.6564	4.8857	10.1909
ENSRNOG00000006327	Rcc2	150	186	186	115	85	65	561	104	367	275	14.6909	17.4696	17.4609	9.93262	9.08844	6.73784	44.5381	12.7582	38.3983	29.182
ENSRNOG00000017730	Psmd1	638	662	894	812	503	707	1892	423	1273	975	24.5431	24.4218	32.9642	27.5469	21.1247	28.7857	58.9984	20.382	52.3147	40.6385
ENSRNOG00000050819	Birc5	2	4	21	2	3	9	125	14	5	6	0.288073	0.552515	2.89945	0.254114	0.471789	1.3721	14.5958	2.52607	0.769449	0.936406
ENSRNOG00000049908	AABR07037436.1	65	51	53	93	64	74	183	96	94	78	1.89784	1.428	1.48328	2.39463	2.04004	2.2868	4.33121	3.5109	2.93199	2.46757
ENSRNOG00000020879	Nags	5	6	8	3	4	9	21	15	8	9	0.29783	0.342737	0.456775	0.157578	0.260143	0.567428	1.01406	1.11922	0.509102	0.580907
ENSRNOG00000046918	Apoo	66	34	67	73	41	98	142	58	54	124	7.04561	3.48074	6.85562	6.87243	4.77837	11.0727	12.2879	7.75539	6.15822	14.3425
ENSRNOG00000011798	Mapre1	708	644	673	767	557	618	2252	489	1084	757	33.8276	29.5077	30.8211	32.3178	29.0541	31.2519	87.22	29.2647	55.3292	39.1884
ENSRNOG00000009823	Naa38	181	215	168	187	187	206	759	156	248	188	32.0134	36.4674	28.4812	29.1678	36.1084	38.563	108.819	34.5601	46.8589	36.0276
ENSRNOG00000012779	Msr1	95	169	325	175	68	109	1941	141	194	111	2.03313	3.46849	6.66685	3.30284	1.58877	2.46899	33.6727	3.77971	4.43538	2.57389
ENSRNOG00000033235	Relb	101	93	136	103	109	91	192	146	242	144	5.02419	4.43653	6.48458	4.51846	5.91952	4.79113	7.7421	9.09698	12.8602	7.7613
ENSRNOG00000001816	Rfc4	61	72	67	60	50	50	277	85	59	106	6.48437	7.33979	6.82664	5.62467	5.80265	5.62545	23.8687	11.3177	6.70001	12.2087
ENSRNOG00000018944	Pank1	13	19	17	26	8	39	63	24	9	42	0.605256	0.84835	0.758644	1.06752	0.406636	1.92181	2.37766	1.3996	0.447644	2.11872
ENSRNOG00000006996	Mms22l	15	12	34	7	9	10	228	34	9	16	0.420764	0.322811	0.914163	0.173172	0.275622	0.296906	5.18442	1.19463	0.269705	0.486292
ENSRNOG00000047898	Hist2h2aa3	49	87	46	42	33	73	134	46	78	103	15.6793	26.6969	14.1086	11.8518	11.5282	24.7231	34.7574	18.4369	26.6632	35.7104
ENSRNOG00000013390	Kbtbd8	17	20	34	19	25	25	147	12	67	33	0.429876	0.485015	0.824089	0.423718	0.69018	0.669116	3.01323	0.380085	1.80994	0.904155
ENSRNOG00000012929	Wsb1	507	506	642	723	534	515	1219	862	1016	501	28.1863	26.977	34.2107	35.4469	32.4105	30.3032	54.9344	60.0255	60.3409	30.1781
ENSRNOG00000017311	Me3	124	117	106	103	116	81	22	17	9	74	6.33368	5.73106	5.18967	4.63959	6.46855	4.37893	0.910903	1.08764	0.491099	4.09535
ENSRNOG00000012138	Rbmxl1	205	175	222	249	177	227	555	216	350	166	17.1407	14.0322	17.792	18.3604	16.1571	20.0887	37.6166	22.6218	31.263	15.0386
ENSRNOG00000042889	Alpg	40	21	19	36	15	17	3	6	3	9	3.82811	1.92737	1.74289	3.0384	1.56724	1.72193	0.2327	0.719293	0.306686	0.933253
ENSRNOG00000043201	Coq8a	2698	2956	2351	1919	2577	2163	881	845	654	1489	110.589	116.194	92.367	69.3668	115.318	93.837	29.2721	43.3833	28.6373	66.1282
ENSRNOG00000047098	Hbb-bs	1587	2850	630	3322	1660	5379	6377	2446	4191	792	133.226	229.44	50.6931	245.935	152.137	477.928	433.949	257.197	375.852	72.0379
ENSRNOG00000005736	Eif1ax	660	665	766	946	697	762	1368	643	1232	993	25.5614	24.6988	28.4359	32.3103	29.4705	31.2353	42.9475	31.1925	50.9728	41.6691
ENSRNOG00000018054	F2rl2	4	15	9	4	7	4	45	4	76	10	0.334203	1.20194	0.720828	0.29473	0.638561	0.353746	3.04793	0.41864	6.784	0.905358
ENSRNOG00000013742	Large1	255	278	250	260	226	135	173	86	54	211	5.53267	5.78432	5.19914	4.97481	5.35324	3.10013	3.04264	2.33717	1.25162	4.96022
ENSRNOG00000018971	Mob3a	365	332	366	320	246	203	1056	276	796	352	18.5756	16.2032	17.8537	14.3618	13.6678	10.9344	43.5637	17.5937	43.2764	19.4096
ENSRNOG00000002916	Ca4	206	373	111	182	235	389	249	340	248	450	19.8966	34.5489	10.2762	15.5021	24.7796	39.7659	19.495	41.1329	25.5888	47.0923
ENSRNOG00000003144	Gprc5c	175	216	244	263	181	115	116	100	80	157	4.68136	5.54114	6.25631	6.20438	5.28599	3.25596	2.51537	3.35067	2.28617	4.55048
ENSRNOG00000018233	Gas6	4957	6139	5467	7535	3087	2609	3510	1729	837	4553	178.155	211.587	188.332	238.82	121.124	99.2438	102.258	77.8345	32.136	177.297
ENSRNOG00000018561	Pprc1	267	275	267	307	210	176	607	241	767	289	6.25143	6.17467	5.99206	6.33893	5.36785	4.36144	11.5204	7.06778	19.1845	7.33146
ENSRNOG00000025676	Gask1a	152	134	58	45	146	57	39	35	12	59	8.84122	7.47454	3.23361	2.30829	9.27118	3.50907	1.83885	2.54999	0.745639	3.7183
ENSRNOG00000033734	Tnnt2	3	7	11	2	4	0	4	0	1	0	0.285133	0.638118	1.0022	0.16768	0.415089	0	0.308182	0	0.101566	0
ENSRNOG00000039063	LOC681355	49	59	87	53	35	10	40	16	5	37	7.01019	8.09468	11.9302	6.68675	5.46663	1.51426	4.63874	2.86714	0.764196	5.73543
ENSRNOG00000046790	AABR07040887.1	7	2	4	3	2	0	0	0	0	2	0.139758	0.0382875	0.07654	0.0528097	0.0435912	0	0	0	0	0.0432674
ENSRNOG00000051204	Dop1b	614	654	616	548	554	334	486	220	290	452	9.95786	10.1716	9.57578	7.83766	9.80893	5.73316	6.38917	4.46908	5.02439	7.94255
ENSRNOG00000004687	Thbd	2133	1562	1345	2155	1894	1174	1361	512	1277	645	73.4486	51.5805	44.3927	65.4408	71.2011	42.7869	37.9893	22.0831	46.9754	24.0645
ENSRNOG00000037076	LOC689757	3	4	0	5	7	6	52	16	6	2	0.176112	0.225185	0	0.258865	0.448662	0.372849	2.47467	1.17657	0.376331	0.127237
ENSRNOG00000002983	Nfix	430	468	348	342	309	186	201	77	199	347	29.2136	30.4912	22.6617	20.4904	22.9187	13.3746	11.0694	6.55244	14.443	25.5429
ENSRNOG00000003829	Ap3s1	163	133	150	180	130	159	462	167	185	162	15.9518	12.482	14.0704	15.5347	13.8892	16.469	36.6499	20.4708	19.341	17.1774
ENSRNOG00000007687	Sema7a	122	126	124	116	131	101	167	265	229	162	5.85127	5.79525	5.70043	4.90633	6.85924	5.127	6.49257	15.9197	11.7331	8.41839
ENSRNOG00000008450	LOC100359539	5	16	70	11	7	3	539	17	65	8	0.248506	0.762651	3.33501	0.482174	0.379855	0.157835	21.7171	1.0584	3.45147	0.430839
ENSRNOG00000011639	Mrpl47	111	94	78	131	99	154	172	112	159	136	7.21381	5.85846	4.85883	7.50794	7.0241	10.5929	9.06109	9.11713	11.0389	9.5765
ENSRNOG00000014149	Npy1r	157	166	142	216	207	75	80	74	72	145	4.21959	4.2785	3.65809	5.11956	6.07371	2.13345	1.7429	2.49114	2.06723	4.22242
ENSRNOG00000019895	Nedd8	310	392	362	401	324	421	1448	228	571	317	44.0496	53.4168	49.3043	50.2497	50.2618	63.3158	166.786	40.5801	86.677	48.805
ENSRNOG00000048043	F2r	495	255	789	561	331	371	253	128	200	259	18.1907	8.98661	27.7918	18.1809	13.2796	14.43	7.53658	5.89184	7.85166	10.3126
ENSRNOG00000049955	Npc1l1	0	0	0	0	1	0	7	4	0	8	0	0	0	0	0.0307689	0	0.159927	0.141204	0	0.24429
ENSRNOG00000022975	Nfam1	202	277	342	273	163	203	1584	191	490	161	7.43849	9.78194	12.0713	8.86552	6.55292	7.91184	47.2823	8.80976	19.2759	6.42368
ENSRNOG00000026344	Togaram2	3	1	0	2	1	2	6	12	13	0	0.12587	0.0402357	0	0.0740211	0.0458093	0.0888408	0.204084	0.630685	0.58273	0
ENSRNOG00000024729	Pax5	0	0	0	1	0	5	0	5	1	3	0	0	0	0.0943202	0	0.565861	0	0.66973	0.114261	0.347629
ENSRNOG00000006941	Thumpd3	138	148	169	162	124	188	321	173	151	188	8.7691	9.01884	10.2935	9.07824	8.60227	12.644	16.5346	13.7696	10.2504	12.9437
ENSRNOG00000009297	Chchd1	190	177	169	227	206	265	538	174	232	206	43.2068	38.5998	36.8368	45.5232	51.1421	63.7814	99.1725	49.5616	56.3603	50.7562
ENSRNOG00000010645	Lgals3	2089	1813	2339	1855	1586	894	7531	1836	5086	2067	141.01	117.36	151.334	110.424	116.877	63.8701	412.072	155.232	366.753	151.173
ENSRNOG00000011821	S100a4	317	129	544	352	246	141	3140	409	596	149	61.0477	23.8239	100.417	59.7807	51.7201	28.7395	490.174	98.6577	122.615	31.09
ENSRNOG00000049410	Chrm3	7	2	0	8	1	1	0	0	0	0	0.246523	0.0675365	0	0.24846	0.038446	0.0372629	0	0	0	0
ENSRNOG00000056088	AABR07034393.2	3	1	2	1	2	0	0	0	0	0	2.87963	0.920506	1.84017	0.846722	2.09604	0	0	0	0	0
ENSRNOG00000020188	LOC102549471	4	13	2	3	4	9	27	14	8	11	0.109366	0.340889	0.0524164	0.0723305	0.119409	0.260457	0.598462	0.479508	0.233684	0.325905
ENSRNOG00000060087	Adra1b	22	28	11	42	34	8	6	7	2	19	1.10976	1.35446	0.531853	1.86833	1.8724	0.427106	0.245343	0.442262	0.107799	1.03845
ENSRNOG00000006636	Otud6b	156	139	214	180	148	178	382	121	326	220	7.70228	6.58143	10.1275	7.83748	7.97757	9.30175	15.2886	7.48304	17.1949	11.769
ENSRNOG00000024186	Eef1b2	1491	1402	1617	1926	1739	1774	3445	1332	2564	2060	184.366	166.25	191.65	210.023	234.756	232.17	345.304	206.302	338.694	275.99
ENSRNOG00000043303	LOC100910107	0	0	0	0	0	0	0	26	0	0	0	0	0	0	0	0	0	2.7194	0	0
ENSRNOG00000049054	Ntsr2	0	0	0	0	0	0	2	0	3	8	0	0	0	0	0	0	0.163001	0	0.322131	0.871322
ENSRNOG00000053172	Ssr4	509	494	580	699	486	552	1432	522	834	553	87.444	81.3864	95.5073	105.901	91.1512	100.369	199.419	112.326	153.061	102.935
ENSRNOG00000004100	Trib1	100	127	118	107	84	73	323	36	500	174	6.37698	7.7666	7.21265	6.01742	5.84801	4.92706	16.6967	2.8755	34.0623	12.0224
ENSRNOG00000004706	Vit	11	24	28	74	29	19	1	2	10	10	0.747331	1.56365	1.82334	4.43363	2.15096	1.36622	0.0550822	0.17023	0.725801	0.736123
ENSRNOG00000006731	Spc25	8	4	8	6	1	2	120	16	8	1	0.802936	0.384952	0.769554	0.531053	0.10957	0.212495	9.76255	2.01135	0.857713	0.108755
ENSRNOG00000024061	Rarb	146	156	97	91	102	65	73	40	32	77	5.93795	6.08445	3.78141	3.26389	4.52895	2.79799	2.40667	2.03769	1.39036	3.39313
ENSRNOG00000036960	Abcc9	1732	1924	1518	2024	2041	1322	421	561	536	1481	28.2206	30.0632	23.7076	29.0829	36.3058	22.7982	5.56046	11.4493	9.32977	26.1456
ENSRNOG00000006338	Lrp6	513	638	552	488	496	272	424	130	324	412	10.4932	12.5147	10.8224	8.80274	11.0761	5.88855	7.03016	3.33067	7.07981	9.13084
ENSRNOG00000017340	Wdr12	174	174	191	157	160	184	304	140	350	230	15.4419	14.8086	16.2474	12.2875	15.502	17.283	21.8694	15.5625	33.1825	22.1159
ENSRNOG00000019996	Slc16a1	389	490	300	802	246	319	847	174	1094	1875	19.6697	23.7605	14.54	35.7627	13.5799	17.0721	34.7169	11.0203	59.0952	102.724
ENSRNOG00000043342	LOC290595	5	0	16	3	0	0	1	0	0	0	2.68683	0	8.242	1.42157	0	0	0.435714	0	0	0
ENSRNOG00000017441	Tpm3	1614	1556	1980	2361	1213	1393	5981	2262	2703	1377	68.4545	63.2879	80.4933	88.3086	56.166	62.5316	205.628	120.168	122.471	63.2786
ENSRNOG00000050410	Snrpd3	267	268	274	277	210	299	763	183	449	247	13.8746	13.3553	13.6476	12.6939	11.9135	16.4448	32.1398	11.9112	24.9254	13.9069
ENSRNOG00000003947	Ntn1	78	81	92	215	88	45	36	29	19	92	5.28776	5.26597	5.97811	12.8536	6.5129	3.22881	1.97829	2.46249	1.37603	6.75759
ENSRNOG00000007890	Usp1	261	211	265	319	208	290	1043	158	309	309	6.97301	5.40596	6.78612	7.51584	6.06674	8.20024	22.5878	5.2873	8.8191	8.94463
ENSRNOG00000015382	Arid5a	194	107	139	133	117	71	403	164	652	92	5.87722	3.10862	4.03627	3.55329	3.86964	2.27657	9.89659	6.22316	21.1011	3.01984
ENSRNOG00000030568	Rgs12	171	173	196	147	184	65	137	78	85	109	2.49495	2.42061	2.74106	1.89143	2.93089	1.00376	1.62031	1.42547	1.32486	1.72313
ENSRNOG00000019486	Trpv1	38	51	27	46	20	41	198	107	19	39	1.00055	1.28777	0.681436	1.06814	0.574919	1.1426	4.22604	3.5289	0.534452	1.11261
ENSRNOG00000013140	Pdzd2	403	505	496	450	326	214	132	166	295	312	6.11401	7.34724	7.21272	6.02064	5.39948	3.43624	1.62333	3.15448	4.78113	5.12861
ENSRNOG00000003743	Dars	533	545	603	673	469	629	1109	420	838	763	31.0454	30.4424	33.6654	34.5696	29.8234	38.7767	52.3616	30.6421	52.1437	48.1526
ENSRNOG00000006226	Cacng2	0	2	0	0	0	0	0	66	0	0	0	0.0843851	0	0	0	0	0	3.63749	0	0
ENSRNOG00000022934	AABR07066818.1	1506	1628	1577	1769	1536	1466	4251	1707	2532	1480	162.285	168.236	162.885	168.108	180.7	167.2	371.325	230.401	291.476	172.798
ENSRNOG00000000493	Snrpc	107	107	121	139	143	139	424	93	199	145	12.552	12.0372	13.6054	14.3798	18.3138	17.2582	40.3185	13.665	24.9384	18.4297
ENSRNOG00000003899	Krt14	293	57	132	22	5	18	0	34	6	25	17.2743	3.22272	7.4594	1.14383	0.321825	1.12321	0	2.5108	0.377918	1.59697
ENSRNOG00000036362	AC111734.1	8	11	7	11	10	11	15	16	15	51	9.49131	12.5149	7.96021	11.5085	12.9519	13.8122	14.425	23.7756	19.0112	65.5561
ENSRNOG00000036701	Actg1	333	332	369	364	209	250	934	375	524	300	37.1244	35.4947	39.4309	35.7869	25.4375	29.4988	84.4057	52.3653	62.4069	36.2377
ENSRNOG00000007400	Srebf2	430	455	505	534	369	432	957	493	653	511	8.83714	8.96739	9.94788	9.67816	8.2791	9.39673	15.9428	12.6908	14.3365	11.3786
ENSRNOG00000017654	Emc8	254	293	253	291	216	343	490	176	470	312	30.0486	33.2407	28.6884	30.3592	27.897	42.9471	46.989	26.0796	59.3985	39.9916
ENSRNOG00000014205	Klf2	1558	1252	836	1742	1050	857	425	695	544	602	185.535	142.98	95.425	182.943	136.509	108.017	41.0259	103.667	69.2063	77.6748
ENSRNOG00000025584	Agap2	118	185	157	184	156	93	55	54	93	99	2.95658	4.44518	3.77052	4.06568	4.26722	2.46625	1.11708	1.69472	2.48928	2.68761
ENSRNOG00000021177	Cox8a	1075	1172	1028	1131	1171	1616	2061	963	1393	1334	273.103	285.534	250.327	253.39	324.78	434.519	424.431	306.438	378.056	367.196
ENSRNOG00000004632	Pmch	0	2	3	2	0	0	50	10	0	3	0	0.108734	0.163055	0.100019	0	0	2.29798	0.710191	0	0.184315
ENSRNOG00000033835	Dnm1	734	468	559	405	627	355	280	309	87	282	26.9815	16.4979	19.696	13.1291	25.1624	13.8117	8.34332	14.2275	3.41647	11.2317
ENSRNOG00000045760	Ebna1bp2	248	315	275	329	277	282	823	147	733	343	22.4046	27.2902	23.8129	26.2113	27.3198	26.9639	60.2691	16.6341	70.7417	33.574
ENSRNOG00000046848	PCOLCE2	1948	1427	359	1137	2941	1290	331	86	562	440	158.968	111.675	28.0809	81.8257	262.017	111.419	21.8957	8.79054	48.9942	38.9043
ENSRNOG00000062245	Ndufa10l1	1	1	12	8	6	1	0	1	1	0	0.065186	0.0625124	0.749872	0.459954	0.427031	0.0689817	0	0.0816735	0.0696586	0
ENSRNOG00000042838	Junb	829	484	692	838	1011	300	3277	1037	3668	362	58.4691	32.7363	46.7815	52.1224	77.8461	22.3946	187.352	91.6112	276.368	27.6633
ENSRNOG00000020713	Osbpl5	539	656	495	576	529	328	242	252	295	425	12.9428	15.1063	11.3931	12.1975	13.8679	8.33612	4.71049	7.57947	7.56747	11.0574
ENSRNOG00000004698	Cd244	17	23	29	45	12	15	200	29	66	21	0.912019	1.18334	1.4913	2.12906	0.702853	0.851742	8.69773	1.94877	3.78267	1.22067
ENSRNOG00000013092	Lonrf3	11	11	27	23	5	9	55	4	183	15	0.228231	0.218871	0.536964	0.420841	0.113257	0.197631	0.92503	0.103952	4.05619	0.337201
ENSRNOG00000002618	Ivns1abp	5874	4988	3943	4636	2828	3472	1268	1116	2110	2847	95.5975	77.8486	61.5085	66.5372	50.2465	59.8056	16.7279	22.7496	36.6845	50.2024
ENSRNOG00000018659	Csf1	1271	844	1005	1017	1032	697	2840	632	4523	1035	36.6928	23.3663	27.8098	25.8919	32.5259	21.297	66.4606	22.8534	139.492	32.3743
ENSRNOG00000020904	Cdc42ep2	107	85	71	117	78	356	117	75	123	111	9.85047	7.50419	6.26513	9.49877	7.83933	34.6875	8.73112	8.64833	12.0966	11.0719
ENSRNOG00000002471	Polq	0	3	4	4	0	0	53	15	3	3	0	0.0424251	0.0565411	0.0520193	0	0	0.633598	0.277081	0.0472599	0.0479432
ENSRNOG00000011622	Echdc1	767	745	828	827	659	1186	1719	497	966	931	51.7733	48.2257	53.5719	49.2294	48.5635	84.7315	94.0583	42.0208	69.6586	68.0901
ENSRNOG00000013564	Dok3	35	40	125	66	23	19	426	73	236	36	2.8824	3.15903	9.86714	4.79332	2.0679	1.6561	28.4383	7.53014	20.7627	3.2123
ENSRNOG00000026610	Akirin1	300	423	388	577	368	470	764	278	675	638	15.9452	21.5606	19.7668	27.0454	21.3536	26.4397	32.9164	18.5076	38.3265	36.7412
ENSRNOG00000016150	Ifrd2	276	281	158	243	291	188	518	382	501	268	17.7445	17.325	9.73663	13.7775	20.425	12.7927	26.9957	30.7621	34.4096	18.6687
ENSRNOG00000003357	Col3a1	64810	56884	71238	23015	32216	14610	63763	15845	9977	14987	1710.42	1439.67	1802.06	535.649	928.209	408.094	1364.08	523.782	281.286	428.548
ENSRNOG00000031802	LOC691427	186	170	204	171	175	252	380	201	190	211	127.816	112.03	134.369	103.628	131.288	183.283	211.673	173.008	139.48	157.101
ENSRNOG00000012367	Pcdh7	16	15	14	82	20	8	21	0	7	5	0.558897	0.502478	0.468768	2.52605	0.762726	0.295771	0.594635	0	0.261206	0.189225
ENSRNOG00000012629	Rab23	503	485	532	315	402	248	323	185	204	332	10.7357	9.92692	10.8835	5.92897	9.36701	5.60224	5.58823	4.94572	4.65135	7.67756
ENSRNOG00000007529	Bmf	157	189	125	94	101	63	113	51	45	66	9.47382	10.9371	7.2299	5.00221	6.65365	4.02364	5.52734	3.85475	2.90088	4.31513
ENSRNOG00000017622	Npm3	85	64	84	84	67	84	218	45	266	84	20.4772	14.7857	19.3968	17.846	17.6213	21.4181	42.5717	13.5788	68.4575	21.9259
ENSRNOG00000059890	Clec2d2	10	9	5	9	7	4	60	21	12	13	0.326725	0.281996	0.156591	0.259303	0.249684	0.138318	1.58906	0.859397	0.418829	0.460181
ENSRNOG00000004118	Frmpd4	9	4	2	2	0	1	0	0	0	0	0.221145	0.0942449	0.047101	0.0433453	0	0.0259996	0	0	0	0
ENSRNOG00000013532	Pgam2	31	25	34	37	23	15	15	4	14	14	4.47582	3.46144	4.70516	4.71098	3.62535	2.29217	1.75551	0.723368	2.15937	2.19002
ENSRNOG00000016122	Hmgcr	228	155	224	199	169	173	646	248	363	133	6.66017	4.34205	6.27185	5.12639	5.38954	5.34869	15.2965	9.07401	11.3278	4.20946
ENSRNOG00000000991	Arpc1b	2106	2171	2151	2317	1563	1387	9163	2619	3844	1260	174.696	172.701	171.025	169.496	141.546	121.773	616.13	272.118	340.639	113.245
ENSRNOG00000001044	Aimp2	172	153	165	164	146	164	317	109	394	212	16.1536	13.7799	14.8533	13.5829	14.9696	16.3018	24.1331	12.8224	39.53	21.5726
ENSRNOG00000052064	Parvg	18	33	70	42	18	29	449	27	90	11	0.892554	1.56929	3.32712	1.83665	0.97446	1.52204	18.0481	1.67698	4.76764	0.591023
ENSRNOG00000001833	Mcm4	132	130	174	156	105	114	856	153	165	107	4.97143	4.6953	6.28133	5.18132	4.31727	4.54424	26.1331	7.21765	6.63863	4.36631
ENSRNOG00000017382	Snx33	857	998	471	805	1118	601	268	334	330	559	27.2908	30.4775	14.3765	22.6069	38.868	20.2563	6.91801	13.3223	11.2263	19.2873
ENSRNOG00000021199	Fcgr1a	173	173	266	180	110	58	1773	160	338	115	11.4022	10.9346	16.8044	10.4623	7.915	4.04595	94.7249	13.2087	23.7985	8.21234
ENSRNOG00000050197	Pdia6	2100	1894	2006	2143	1633	2027	6641	1827	2737	1666	149.369	129.191	136.763	134.422	126.806	152.597	382.9	162.771	207.971	128.393
ENSRNOG00000057509	AABR07019663.1	14	17	4	8	6	11	135	14	17	4	3.86084	4.49582	1.05729	1.94573	1.80646	3.21074	30.1788	4.83609	5.00833	1.19536
ENSRNOG00000009240	AABR07016623.1	0	0	0	0	0	3	0	3	0	5	0	0	0	0	0	0.924356	0	1.09376	0	1.57688
ENSRNOG00000013743	Sec61a1	1503	1435	1505	1428	1188	1116	4079	1313	1942	1773	62.3381	57.0766	59.8311	52.2313	53.7928	48.9901	137.138	68.2114	86.046	79.676
ENSRNOG00000026644	Glipr1	160	173	192	210	139	148	1008	116	528	75	19.8625	20.5955	22.846	22.9901	18.8384	19.4458	101.434	18.0372	70.0221	10.0879
ENSRNOG00000048060	LOC100912566	42	70	39	43	44	16	27	2	14	35	7.75569	12.3962	6.90296	7.00246	8.87047	3.12709	4.04159	0.462697	2.76184	7.0028
ENSRNOG00000052129	Nwd1	31	46	16	35	47	6	5	5	7	33	0.835142	1.18841	0.413159	0.831521	1.38232	0.171089	0.109186	0.168724	0.201444	0.963231
ENSRNOG00000004459	Sdr9c7	7	10	12	8	5	4	0	0	3	3	0.342809	0.469622	0.56328	0.345503	0.26731	0.207316	0	0	0.156926	0.159195
ENSRNOG00000014581	Trappc2l	152	146	144	198	137	174	382	198	183	159	32.1256	29.5918	29.1719	36.9045	31.6112	38.923	65.4455	52.4166	41.3186	36.4106
ENSRNOG00000017395	Duox2	42	27	9	15	19	4	6	0	16	5	0.933809	0.575687	0.191804	0.294107	0.461195	0.0941279	0.10814	0	0.380026	0.120441
ENSRNOG00000045843	Rusc2	546	514	468	486	524	205	370	231	161	450	15.8463	14.3057	13.019	12.4388	16.6028	6.29707	8.70457	8.39738	4.9917	14.1505
ENSRNOG00000052745	Met	308	278	237	276	206	136	128	64	151	220	7.84216	6.78799	5.78402	6.19729	5.72618	3.665	2.64184	2.0411	4.10723	6.06919
ENSRNOG00000048849	Pdss1	32	38	43	61	34	52	112	40	78	60	2.7849	3.17139	3.58688	4.6816	3.23037	4.78973	7.90105	4.36023	7.25167	5.65761
ENSRNOG00000049733	Ankrd33	0	3	4	0	5	0	0	0	0	0	0	0.309196	0.412073	0	0.586712	0	0	0	0	0
ENSRNOG00000059604	Lor	2	0	0	0	0	0	1	0	53	0	0.186287	0	0	0	0	0	0.0755238	0	5.27418	0
ENSRNOG00000013752	Elavl3	0	0	0	0	0	0	0	24	0	0	0	0	0	0	0	0	0	2.14669	0	0
ENSRNOG00000015690	Adad2	0	0	0	0	0	0	0	24	0	0	0	0	0	0	0	0	0	2.25019	0	0
ENSRNOG00000037744	Oas1i	6	3	0	4	0	0	0	0	0	0	0.458919	0.220048	0	0.269811	0	0	0	0	0	0
ENSRNOG00000056135	Tsc22d3	1544	2015	1159	2529	2099	1163	780	783	621	1443	100.24	125.453	72.1229	144.794	148.772	79.914	41.0486	63.6727	43.0698	101.504
ENSRNOG00000004500	Myc	393	254	371	311	404	245	911	217	1033	506	12.777	7.91923	11.5613	8.91674	14.3394	8.43047	24.0085	8.8368	35.8777	17.8243
ENSRNOG00000012208	Itgb7	96	124	79	83	78	55	585	29	493	52	4.48456	5.55497	3.5373	3.41928	3.97791	2.7193	22.1521	1.69685	24.6027	2.63195
ENSRNOG00000006931	Eepd1	2134	2231	1801	2522	2223	1653	623	1101	642	1217	118.849	119.155	96.1411	123.866	135.161	97.4366	28.1254	76.8041	38.1963	73.4369
ENSRNOG00000016388	Sphkap	4	6	6	7	0	0	0	0	1	2	0.0446098	0.0641701	0.0641409	0.0688541	0	0	0	0	0.0119177	0.0241722
ENSRNOG00000026647	Cxcl16	493	603	687	1121	503	375	412	248	485	342	36.3619	42.6509	48.5682	72.9144	40.5024	29.2739	24.6324	22.9112	38.2145	27.3306
ENSRNOG00000028895	Rtp4	1070	260	215	743	190	332	161	208	84	106	69.7911	16.263	13.4416	42.738	13.5295	22.9194	8.51239	16.9933	5.85309	7.4911
ENSRNOG00000032048	Zfp462	123	166	133	176	100	78	60	57	54	96	1.66661	2.157	1.72733	2.10305	1.47925	1.1186	0.659012	0.967385	0.781638	1.40936
ENSRNOG00000036682	Pycr1	27	18	19	12	7	9	118	17	15	75	2.71193	1.73377	1.8292	1.06296	0.767599	0.956742	9.60756	2.13879	1.60957	8.16216
ENSRNOG00000038135	RatNP-3b	2	0	40	0	0	0	1	0	0	0	0.285457	0	5.47277	0	0	0	0.115729	0	0	0
ENSRNOG00000018903	Pik3r1	1023	891	1159	876	817	537	847	173	637	506	29.6148	24.7356	32.1598	22.3638	25.8208	16.4535	19.8759	6.27302	19.6997	15.8712
ENSRNOG00000007810	Gdf6	11	11	20	38	16	6	10	0	0	10	0.394443	0.378265	0.687412	1.20165	0.626362	0.227728	0.290666	0	0	0.388527
ENSRNOG00000000622	Hint1	554	580	709	735	613	790	1339	560	763	761	118.081	118.553	144.848	138.155	142.641	178.217	231.346	149.505	173.733	175.744
ENSRNOG00000001170	Cox6a1	1294	1489	1474	1543	1472	1865	3180	1208	1841	1627	296.405	327.083	323.627	311.692	368.106	452.147	590.457	346.59	450.497	403.797
ENSRNOG00000003703	Mcm6	108	132	165	182	79	83	1093	180	114	96	4.65598	5.45725	6.81818	6.91937	3.71814	3.78718	38.196	9.71982	5.25026	4.48415
ENSRNOG00000050205	Afmid	42	55	60	54	34	14	11	16	20	37	2.1034	2.64153	2.88023	2.38494	1.85897	0.742102	0.446564	1.00367	1.07001	2.00774
ENSRNOG00000010771	Pkd1	1495	1561	1437	1403	1319	690	1032	708	686	1128	13.6106	13.6286	12.5397	11.2642	13.1097	6.64866	7.61597	8.07358	6.67186	11.1268
ENSRNOG00000048258	Cisd2	281	296	351	418	340	307	699	286	524	471	12.274	12.399	14.6955	16.1015	16.2134	14.1929	24.7497	15.6475	24.4512	22.2909
ENSRNOG00000053327	AABR07060953.1	0	0	6	3	4	0	0	0	0	0	0	0	1.56534	0.720018	1.18866	0	0	0	0	0
ENSRNOG00000006604	Thy1	202	100	402	83	143	32	210	45	45	69	19.1283	9.08106	36.4878	6.93125	14.7834	3.20715	16.1196	5.33746	4.55228	7.07947
ENSRNOG00000011310	Pde10a	61	35	46	40	25	15	32	16	12	13	2.05327	1.12979	1.48413	1.18737	0.918701	0.534391	0.873128	0.674576	0.431497	0.474099
ENSRNOG00000021233	Itpa	235	245	289	361	254	279	685	190	507	329	24.8339	24.8287	29.2732	33.6428	29.3038	31.2054	58.6783	25.1494	57.2363	37.6701
ENSRNOG00000000531	Ccdc167	11	14	9	22	24	32	56	34	16	24	1.51845	1.85328	1.19083	2.67815	3.61688	4.67519	6.26615	5.87873	2.35942	3.58954
ENSRNOG00000000515	Mapk13	23	19	20	16	11	14	159	29	32	10	1.54837	1.22666	1.29055	0.949887	0.808457	0.997547	8.6767	2.44536	2.30138	0.729424
ENSRNOG00000008168	Wnt5b	48	101	73	47	20	33	13	10	1	29	1.50155	3.02991	2.18886	1.29661	0.683038	1.09261	0.329661	0.391842	0.0334257	0.982906
ENSRNOG00000009134	Mad2l2	110	118	107	169	109	121	194	201	178	159	5.50019	5.65823	5.1282	7.45211	5.95011	6.40355	7.86316	12.5887	9.50809	8.61405
ENSRNOG00000014851	Col4a4	405	659	550	815	921	578	128	108	224	408	3.75152	5.85395	4.88326	6.6576	9.31376	5.66668	0.96111	1.25306	2.2166	4.09483
ENSRNOG00000005124	Plekhh2	109	129	140	105	89	37	73	31	55	92	2.55494	2.89973	3.14542	2.17046	2.27749	0.917927	1.38703	0.910162	1.37721	2.3365
ENSRNOG00000007645	Kcnj9	39	48	30	40	34	16	9	19	12	18	1.5639	1.84587	1.15308	1.41455	1.48848	0.679065	0.29254	0.954312	0.514053	0.782075
ENSRNOG00000039017	Naa50	316	257	266	318	251	294	582	216	489	344	5.93287	4.62725	4.78691	5.26519	5.14477	5.84218	8.8575	5.0796	9.80787	6.99778
ENSRNOG00000004682	Parpbp	3	1	4	0	0	0	75	5	0	4	0.0518389	0.0165709	0.0662534	0	0	0	1.05062	0.108232	0	0.0749048
ENSRNOG00000014424	RGD1563354	70	115	135	185	45	43	6	19	0	67	2.173	3.42349	4.01689	5.06457	1.52507	1.41279	0.150985	0.738761	0	2.25352
ENSRNOG00000018369	Prx	157	165	124	128	107	86	76	45	53	91	4.26793	4.30145	3.23098	3.06857	3.17552	2.47439	1.67473	1.53224	1.53916	2.6803
ENSRNOG00000050652	AABR07065839.1	0	7	8	1	0	0	0	0	0	0	0	2.87153	3.27977	0.377281	0	0	0	0	0	0
ENSRNOG00000013934	Dennd2b	720	743	703	818	687	614	409	249	223	492	21.0958	20.8768	19.7431	21.1361	21.9753	19.0407	9.71398	9.1382	6.98	15.619
ENSRNOG00000015365	Col4a3	101	131	141	175	171	131	23	18	24	72	1.90365	2.36784	2.54731	2.90879	3.51867	2.61329	0.351409	0.424957	0.483235	1.47036
ENSRNOG00000019211	Olfml3	702	821	783	715	591	367	771	162	332	489	50.2159	56.3196	53.6862	45.1044	46.1536	27.7857	44.7064	14.515	25.3705	37.8999
ENSRNOG00000024259	Tmem54	0	0	0	0	0	3	0	13	0	0	0	0	0	0	0	0.15771	0	0.808732	0	0
ENSRNOG00000019090	Cct3	956	905	1110	1288	943	1155	2783	557	2045	1273	27.498	24.9634	30.6029	32.6714	29.6121	35.1621	64.8884	20.0676	62.8382	39.6731
ENSRNOG00000004936	Sdc2	3040	2416	2024	2513	2409	2174	1313	660	1266	1282	129.635	98.8001	82.7285	94.5038	112.15	98.1201	45.3862	35.2525	57.6726	59.2326
ENSRNOG00000030328	Fam98a	292	298	297	350	299	255	832	320	531	283	13.671	13.3797	13.3281	14.4509	15.2828	12.6359	31.5756	18.7657	26.5582	14.3558
ENSRNOG00000001592	Cct8	922	968	1129	1123	833	1051	2673	553	1813	1267	45.9919	46.306	53.981	49.4013	45.3638	55.4885	108.084	34.552	96.613	68.4781
ENSRNOG00000004616	Npm1	1768	1852	2115	2180	1876	1775	4952	1206	4116	2504	128.073	128.655	146.852	139.264	148.361	136.089	290.78	109.426	318.52	196.532
ENSRNOG00000013313	Nceh1	93	76	89	87	62	49	458	89	108	101	2.39019	1.87315	2.19247	1.97185	1.7396	1.33289	9.54166	2.86509	2.96524	2.81251
ENSRNOG00000026051	AABR07044362.1	17	24	54	26	34	11	7	19	3	4	1.89016	2.55908	5.75504	2.5494	4.12722	1.29451	0.630943	2.64608	0.356309	0.481947
ENSRNOG00000049355	MGC109340	14	49	26	37	11	15	19	3	4	3	3.24225	10.8826	5.77153	7.55666	2.78121	3.67677	3.5668	0.870176	0.989608	0.752876
ENSRNOG00000058714	Klre1	2	6	10	7	2	2	1	0	2	0	0.337115	0.969863	1.6157	1.04066	0.368071	0.356911	0.136672	0	0.360245	0
ENSRNOG00000018932	Ccdc124	268	336	290	359	256	288	673	350	424	291	20.9721	25.215	21.7521	24.7748	21.8706	23.8534	42.6907	34.3063	35.4455	24.6732
ENSRNOG00000033579	Glt8d2	45	58	42	51	41	31	11	7	5	32	5.37415	6.64258	4.80776	5.37125	5.3456	3.91836	1.06488	1.04706	0.637919	4.14064
ENSRNOG00000018704	Nolc1	441	510	398	620	438	480	1141	265	1313	543	15.3623	17.0372	13.2891	19.0465	16.6573	17.6973	32.219	11.5627	48.8616	20.4946
ENSRNOG00000010490	Hes2	9	6	14	14	7	18	12	27	31	14	1.74934	1.11827	2.60829	2.39961	1.48537	3.70294	1.89069	6.57315	6.43681	2.94823
ENSRNOG00000021243	Siglec1	1086	633	654	700	256	171	387	372	44	352	15.3328	8.57053	8.85046	8.71563	3.9459	2.55528	4.42907	6.57858	0.663642	5.38466
ENSRNOG00000035603	Mir143	7	4	11	9	4	1	1	0	1	5	8.38414	4.59377	12.6277	9.50531	5.23012	1.26729	0.97102	0	1.27973	6.48773
ENSRNOG00000048949	LOC102549542	26	45	43	22	35	49	78	27	53	98	1.30732	2.16989	2.07239	0.975529	1.9213	2.60769	3.17917	1.70045	2.84692	5.33899
ENSRNOG00000014270	Rer1	628	536	618	624	423	618	1250	447	782	695	62.9273	51.5058	59.3559	55.1407	46.2737	65.5418	101.531	56.1028	83.7093	75.4551
ENSRNOG00000037931	Plaur	215	183	181	188	159	159	570	225	468	102	18.0368	14.7226	14.5545	13.9087	14.5624	14.1179	38.7621	23.643	41.9425	9.27145
ENSRNOG00000011964	Abcd4	110	131	92	146	74	95	264	152	147	147	5.88888	6.7255	4.7209	6.89291	4.32497	5.38287	11.4566	10.1925	8.40708	8.52671
ENSRNOG00000005828	Skp1	1343	1277	1516	2186	1426	2005	3131	1147	2152	1977	109.953	100.262	118.967	157.83	127.458	173.739	207.79	117.623	188.218	175.373
ENSRNOG00000016838	Pla2g5	52	115	100	131	89	37	14	15	3	87	3.90866	8.28964	7.20481	8.68372	7.30348	2.94362	0.853012	1.41223	0.240876	7.08547
ENSRNOG00000019559	Eaf1	239	284	306	295	224	271	465	180	476	450	6.19315	7.05737	7.6003	6.7413	6.33687	7.43244	9.76735	5.8423	13.1767	12.6343
ENSRNOG00000051825	AABR07005535.1	4	3	2	10	4	0	4	0	0	0	0.222359	0.159929	0.106571	0.490265	0.242777	0	0.18025	0	0	0
ENSRNOG00000013023	Nop53	1716	2661	1587	2175	2012	1264	818	1007	1208	1127	126.566	188.216	112.195	141.471	162.01	98.6724	48.9061	93.0307	95.1816	90.0632
ENSRNOG00000057822	AABR07044375.2	85	70	71	59	73	25	24	12	52	44	13.2784	10.4867	10.6313	8.12803	12.4498	4.13356	3.03907	2.34803	8.67798	7.44745
ENSRNOG00000002792	Cxcl2	0	0	12	3	3	0	86	0	87	1	0	0	1.34935	0.310306	0.384209	0	8.17785	0	10.9027	0.127118
ENSRNOG00000010716	Atoh8	213	323	145	333	192	191	56	83	84	126	11.2782	16.4011	7.3591	15.5494	11.0987	10.7039	2.40356	5.50472	4.75148	7.22862
ENSRNOG00000019382	Zbtb47	166	190	202	145	114	78	76	58	90	121	9.54516	10.4771	11.1333	7.35278	7.15637	4.74702	3.54243	4.17734	5.52845	7.53846
ENSRNOG00000019708	Ctsf	1095	1481	1069	1040	1017	846	980	348	538	624	73.9137	95.8688	69.1647	61.9088	74.9455	60.4409	53.6225	29.423	38.7954	45.6373
ENSRNOG00000051534	Prr33	71	61	62	35	72	24	53	8	33	14	11.4469	9.43128	9.58119	4.97633	12.6728	4.09529	6.92653	1.61552	5.68363	2.44552
ENSRNOG00000056714	Sla	67	142	160	105	94	84	606	95	305	71	1.75607	3.56915	4.01957	2.42695	2.6897	2.33019	12.875	3.11878	8.53984	2.01624
ENSRNOG00000038489	Sumo3	509	488	690	699	454	573	1571	618	628	598	40.796	37.5087	53.0085	49.4067	39.7255	48.6077	102.067	62.0421	53.7709	51.9309
ENSRNOG00000012015	Lrrc49	411	417	290	352	465	198	222	143	173	346	14.0716	13.6915	9.51691	10.628	17.3808	7.17492	6.16121	6.1325	6.32756	12.8352
ENSRNOG00000038960	RGD1309362	2281	1023	910	1534	731	969	503	469	627	581	105.769	45.4906	40.4456	62.7289	37.0054	47.5562	18.9065	27.2398	31.0591	29.19
ENSRNOG00000020583	Fcgrt	3762	4744	3012	3793	3760	2828	1906	2124	1260	1801	305.218	369.104	234.23	271.383	333.038	242.84	125.35	215.846	109.207	158.318
ENSRNOG00000061731	Plxnb3	2	7	0	4	0	0	0	0	0	0	0.0423237	0.142079	0	0.0746497	0	0	0	0	0	0
ENSRNOG00000013089	Kif13b	299	344	389	335	227	145	243	55	117	295	6.01802	6.63976	7.50461	5.94616	4.98795	3.08887	3.9646	1.38658	2.51568	6.43322
ENSRNOG00000020876	Bax	221	271	192	228	229	197	589	235	536	177	20.2711	23.8378	16.8804	18.4429	22.9316	19.125	43.7937	26.9992	52.5216	17.5908
ENSRNOG00000004060	Calm1	3252	3402	4071	4580	2872	3572	11959	3944	4928	2882	282.232	283.14	338.651	350.533	272.116	328.107	841.318	428.736	456.891	271.002
ENSRNOG00000009935	Xpo1	639	642	726	887	542	622	2211	589	755	895	18.3422	17.6725	19.9748	22.4534	16.9849	18.8969	51.4457	21.1769	23.1518	27.8354
ENSRNOG00000010266	Cd180	29	30	44	48	17	21	321	56	34	23	1.42121	1.40992	2.06689	2.0745	0.909564	1.08929	12.7521	3.4376	1.78005	1.22128
ENSRNOG00000016794	Phyhd1	465	452	509	633	379	483	1013	528	544	617	46.3359	43.1931	48.6158	55.6258	41.2304	50.9402	81.8246	65.9016	57.9096	66.6152
ENSRNOG00000030800	Igdcc3	53	38	33	61	28	17	0	9	3	29	2.73265	1.87891	1.63088	2.77364	1.57611	0.927681	0	0.581245	0.165226	1.62004
ENSRNOG00000061442	AABR07068214.1	261	95	75	135	106	95	54	23	68	50	82.8837	28.9311	22.829	37.8069	36.7492	31.9302	13.9006	9.14842	23.0687	17.2037
ENSRNOG00000045695	NEWGENE_1559832	2	4	2	5	3	0	2	0	0	0	0.11395	0.218552	0.109226	0.251241	0.186621	0	0.0923943	0	0	0
ENSRNOG00000050231	Gng12	280	333	355	259	251	260	607	210	446	541	49.8037	56.8015	60.5242	40.6267	48.7407	48.947	87.5192	46.7865	84.7474	104.262
ENSRNOG00000004040	Abca8	57	108	60	68	65	46	26	5	8	49	1.47309	2.67663	1.48628	1.54978	1.8339	1.25822	0.544671	0.161858	0.220862	1.37205
ENSRNOG00000004205	Pkdcc	1428	1375	1252	1458	1230	974	766	733	656	632	96.8072	89.3911	81.3542	87.1657	91.0329	69.8856	42.0939	62.2416	47.5084	46.4217
ENSRNOG00000007408	Ebf4	9	5	7	19	4	4	0	0	0	4	0.672503	0.358248	0.501356	1.25202	0.3263	0.316332	0	0	0	0.323875
ENSRNOG00000007432	Polr3b	96	134	143	92	78	102	284	108	156	158	2.92169	3.91093	4.17154	2.46921	2.59161	3.28559	7.00635	4.11704	5.07195	5.21008
ENSRNOG00000007591	Slc45a3	42	47	41	88	48	28	30	9	25	26	1.62312	1.74188	1.51874	2.99914	2.02518	1.14527	0.939795	0.435666	1.03212	1.08869
ENSRNOG00000008165	Tpx2	13	21	52	9	7	15	341	14	16	23	0.427734	0.662628	1.63995	0.261135	0.251448	0.522366	9.09488	0.576991	0.562383	0.819937
ENSRNOG00000008489	Ppih	38	40	45	36	32	33	150	32	71	63	8.25328	8.33132	9.36805	6.89544	7.58774	7.58599	26.4088	8.70541	16.4738	14.8254
ENSRNOG00000010643	Kank2	1428	1467	1201	1290	1352	239	1166	448	520	1227	23.9086	23.5542	19.2737	19.0469	24.7125	4.23519	15.8247	9.3951	9.3007	22.2584
ENSRNOG00000011044	Clmn	471	508	345	284	239	233	134	87	93	339	12.5968	13.0292	8.84414	6.69835	6.97834	6.59547	2.90508	2.91446	2.65711	9.82346
ENSRNOG00000011492	LOC108348302	64	70	71	81	46	35	32	26	22	40	5.16907	5.42184	5.49658	5.76934	4.05611	2.99192	2.09506	2.63033	1.89822	3.5004
ENSRNOG00000013813	Ubtd1	160	150	154	199	136	108	463	210	287	149	10.8526	9.75699	10.0123	11.9035	10.0709	7.75328	25.4569	17.8414	20.7961	10.9503
ENSRNOG00000014164	Paqr5	375	218	196	287	202	227	14	6	28	97	12.7419	7.10351	6.38345	8.59992	7.49322	8.16357	0.385596	0.255377	1.01638	3.57108
ENSRNOG00000019701	RGD1597339	112	77	92	99	128	94	337	137	175	90	21.8703	14.4191	17.2196	17.0483	27.2874	19.4275	53.343	33.5086	36.5058	19.0416
ENSRNOG00000019977	Ptprf	739	838	597	733	456	292	1767	512	1483	1433	11.0293	11.9938	8.54029	9.64749	7.42985	4.61248	21.3771	9.57128	23.6445	23.1725
ENSRNOG00000025302	Cdca2	3	5	9	3	5	3	88	5	1	19	0.103436	0.165323	0.297462	0.0912115	0.188224	0.109493	2.45968	0.215959	0.0368444	0.70986
ENSRNOG00000033057	AABR07025010.1	50	60	62	39	30	51	202	41	82	64	5.05442	5.81657	6.0075	3.47677	3.31087	5.45657	16.5526	5.19139	8.85532	7.0098
ENSRNOG00000043465	Arc	62	29	9	34	29	29	66	119	109	25	1.5154	0.679739	0.210854	0.73287	0.773844	0.750224	1.30764	3.64319	2.84612	0.662068
ENSRNOG00000048431	Nynrin	332	332	256	212	204	115	174	115	91	227	7.50234	7.19462	5.54491	4.22477	5.0327	2.75046	3.18726	3.25501	2.19678	5.55788
ENSRNOG00000049034	Ptrh1	36	28	73	27	53	22	195	53	98	85	4.92618	3.67429	9.57479	3.2582	7.91774	3.18628	21.6298	9.08406	14.3258	12.6024
ENSRNOG00000053891	AABR07018078.1	298	158	102	200	64	94	50	80	19	65	29.392	14.9445	9.64291	17.3961	6.89134	9.81278	3.99759	9.88331	2.00199	6.94624
ENSRNOG00000008146	Tox2	3	16	10	8	5	15	14	11	33	18	0.186564	0.954257	0.5961	0.438799	0.339492	0.987381	0.705781	0.856881	2.1925	1.21295
ENSRNOG00000031890	Ncam1	29	39	36	15	26	18	11	0	2	13	0.624778	0.805764	0.743427	0.284987	0.611539	0.410451	0.192106	0	0.0460413	0.30345
ENSRNOG00000047988	Bola2	238	254	204	215	256	158	951	431	331	145	41.4537	42.426	34.0575	33.0242	48.6788	29.1269	134.269	94.0288	61.5887	27.3638
ENSRNOG00000001210	Pwp2	242	232	306	337	228	278	608	160	710	285	7.79523	7.16661	9.44781	9.57308	8.01792	9.47781	15.8755	6.45551	24.432	9.9468
ENSRNOG00000017720	Mxd1	276	275	230	246	244	240	1074	198	548	159	7.65848	7.31777	6.11727	6.01974	7.39158	7.04846	24.1573	6.8817	16.2443	4.7803
ENSRNOG00000019184	Npr3	1091	1150	1064	697	725	348	591	281	377	971	67.1552	67.8836	62.7759	37.8352	48.7199	22.6717	29.4885	21.665	24.7904	64.7588
ENSRNOG00000021259	Prnp	998	1106	1051	1281	898	632	670	489	366	869	58.5915	62.2689	59.1429	66.3226	57.5565	39.2709	31.8852	35.9592	22.9547	55.2774
ENSRNOG00000009451	Prpf38a	177	192	177	248	159	186	525	205	329	150	13.4412	13.9822	12.8835	16.6082	13.1818	14.9495	32.3171	19.4991	26.6899	12.3418
ENSRNOG00000018839	Ntrk2	869	1098	601	588	1018	560	231	308	262	664	8.31474	10.075	5.51188	4.96152	10.6339	5.67109	1.79164	3.69129	2.67804	6.88369
ENSRNOG00000025040	Gng10	678	614	655	789	645	708	1939	693	1050	516	79.535	69.0731	73.6488	81.6233	82.6042	87.9045	184.381	101.826	131.585	65.5848
ENSRNOG00000031167	AABR07054319.1	18	11	9	6	5	3	42	2	47	70	3.09224	1.81226	1.48203	0.90903	0.937777	0.545521	5.84887	0.43046	8.62574	13.0298
ENSRNOG00000037432	Exo5	60	70	87	73	75	49	379	47	314	38	3.74269	4.1874	5.20172	4.01574	5.10747	3.23504	19.1638	3.67224	20.9242	2.56824
ENSRNOG00000061153	Hrh3	123	160	78	111	143	75	42	66	10	41	3.31145	4.1309	2.01281	2.63539	4.20304	2.13711	0.916585	2.22564	0.287617	1.19597
ENSRNOG00000001989	Alcam	130	135	167	185	77	40	780	178	138	291	5.70018	5.67662	7.01872	7.15361	3.68593	1.85635	27.7236	9.77601	6.46414	13.8249
ENSRNOG00000002812	Lhx1	0	0	0	0	0	3	0	12	0	0	0	0	0	0	0	0.209728	0	0.992732	0	0
ENSRNOG00000003807	Wnt9b	10	4	11	63	3	5	6	0	3	5	0.18165	0.0696729	0.191522	1.00921	0.0594933	0.0961221	0.0883489	0	0.0582097	0.0983983
ENSRNOG00000007115	Crebl2	49	76	52	68	49	41	24	3	24	26	2.47966	3.68826	2.52229	3.0347	2.70714	2.196	0.984488	0.190143	1.29744	1.4256
ENSRNOG00000012892	Abca4	155	124	46	102	122	49	35	22	23	99	2.7212	2.08767	0.774075	1.57921	2.33831	0.91049	0.498084	0.483787	0.43137	1.88316
ENSRNOG00000015406	Pgm5	235	205	254	443	150	224	108	68	49	131	17.3429	14.5084	17.9674	28.8314	12.0854	17.4965	6.46079	6.28583	3.86314	10.4749
ENSRNOG00000017938	Btaf1	314	312	416	331	311	313	578	317	525	466	3.58385	3.41498	4.55104	3.33163	3.8752	3.78107	5.3476	4.53188	6.40128	5.76277
ENSRNOG00000024557	Cep112	32	42	54	54	60	31	24	7	7	29	1.16643	1.46812	1.88665	1.73582	2.38766	1.19595	0.709117	0.319582	0.272563	1.1453
ENSRNOG00000033791	Apc2	158	218	128	170	199	106	57	50	29	150	1.20962	1.60052	0.939282	1.14775	1.66325	0.85891	0.353733	0.479468	0.237177	1.24425
ENSRNOG00000047300	Bdkrb2	261	269	123	209	268	80	119	142	115	102	7.84839	7.75717	3.54521	5.54234	8.79809	2.54612	2.90065	5.34843	3.69422	3.32327
ENSRNOG00000054360	Tspan11	81	48	52	122	37	15	46	9	31	43	2.69261	1.53017	1.65686	3.57648	1.34278	0.527751	1.23952	0.374744	1.10088	1.54875
ENSRNOG00000054685	AABR07015087.1	2	0	1	0	0	1	0	38	1	0	2.89066	0	1.38614	0	0	1.52949	0	68.7998	1.5445	0
ENSRNOG00000005749	Foxred2	175	358	195	220	144	97	32	107	66	151	4.75726	9.33281	5.081	5.2741	4.27361	2.79088	0.705146	3.64333	1.91669	4.44754
ENSRNOG00000059260	AABR07053509.2	7	4	8	12	8	2	1	3	2	1	0.141761	0.0776724	0.155274	0.214303	0.176864	0.0428753	0.0164182	0.0760879	0.0432758	0.0219437
ENSRNOG00000060538	Cdc42se1	425	593	524	609	423	428	1286	482	935	499	20.0546	26.8345	23.7003	25.3426	21.7912	21.3757	49.1901	28.4886	47.133	25.5124
ENSRNOG00000019430	Coro1a	458	522	549	472	344	265	2993	280	1682	190	36.0197	39.3693	41.3851	32.736	29.5357	22.0582	190.806	27.5824	141.315	16.1902
ENSRNOG00000018655	Adsl	329	317	322	372	291	371	444	391	514	357	21.1953	19.5846	19.8836	21.1347	20.4668	25.2969	23.1866	31.5514	35.3748	24.9193
ENSRNOG00000018801	AC109048.1	131	78	122	61	99	113	260	112	153	125	13.694	7.8192	12.224	5.62336	11.2981	12.5022	22.0314	14.6647	17.0859	14.1577
ENSRNOG00000020442	Ubl5	290	321	294	354	310	400	789	332	359	275	78.7663	83.6101	76.5397	84.7918	91.9215	114.988	173.712	112.948	104.166	80.9282
ENSRNOG00000014795	Nr2f1	297	324	265	544	362	292	181	104	171	204	11.8081	12.3533	10.0987	19.0736	15.7125	12.2873	5.8333	5.17911	7.26284	8.78775
ENSRNOG00000001245	Pcbp3	38	51	37	41	52	40	126	65	68	64	2.32878	2.99727	2.17342	2.21586	3.4791	2.59454	6.25931	4.98948	4.45185	4.2496
ENSRNOG00000006646	Vopp1	169	186	155	213	118	76	159	41	95	92	7.37166	7.78042	6.48047	8.19347	5.6192	3.50867	5.62195	2.24006	4.4268	4.34802
ENSRNOG00000054702	AABR07068198.2	5	0	8	0	1	0	0	0	0	0	0.405625	0	0.622098	0	0.0885746	0	0	0	0	0
ENSRNOG00000025430	Ddx18	211	263	213	318	185	285	441	148	572	268	12.353	14.7658	11.9527	16.4182	11.8243	17.6597	20.9285	10.8529	35.7744	17
ENSRNOG00000050742	Dnmbp	211	252	214	227	224	110	169	103	110	162	4.36778	5.00254	4.24607	4.14392	5.06219	2.41001	2.83579	2.67062	2.43251	3.63342
ENSRNOG00000047004	LOC100365450	4	10	3	4	0	0	0	0	0	2	0.636678	1.52657	0.457794	0.561479	0	0	0	0	0	0.344989
ENSRNOG00000019838	Gmfg	199	237	282	270	157	167	1061	236	525	115	44.1362	50.408	59.9495	52.8095	38.015	39.2019	190.751	65.5616	124.39	27.6352
ENSRNOG00000056493	Mybpc1	5	23	3	11	7	10	0	0	2	365	0.140685	0.620662	0.0809257	0.272969	0.215045	0.297836	0	0	0.0601349	11.1283
ENSRNOG00000011526	Pcsk6	1083	768	285	715	1078	476	524	104	436	413	32.8332	22.3284	8.28183	19.1161	35.6794	15.2736	12.8773	3.94926	14.1208	13.5662
ENSRNOG00000020325	Calhm2	257	284	190	308	224	163	199	113	108	134	17.6509	18.7053	12.5079	18.6549	16.7956	11.8488	11.0789	9.72102	7.92403	9.9716
ENSRNOG00000017832	Snx2	761	847	802	978	701	814	3330	509	969	1017	47.0497	50.2189	47.5273	53.3236	47.3156	53.2655	166.889	39.4174	64.0005	68.1267
ENSRNOG00000020640	Zbtb7b	469	562	456	461	370	448	1099	272	844	659	24.4118	28.0527	22.7503	21.161	21.0253	24.6805	46.3697	17.7334	46.9306	37.1651
ENSRNOG00000015982	Wnt11	102	113	50	125	177	76	31	0	36	40	4.96781	5.27784	2.33417	5.36888	9.41142	3.91769	1.22388	0	1.8731	2.11081
ENSRNOG00000019495	Gbx2	3	3	7	2	4	8	46	0	49	0	0.360298	0.34552	0.805905	0.211883	0.52451	1.01698	4.4786	0	6.28728	0
ENSRNOG00000020151	Cdh1	0	0	4	3	0	2	7	8	6	4	0	0	0.109674	0.0756706	0	0.0605678	0.162329	0.286649	0.183371	0.123995
ENSRNOG00000001027	LOC100363064	6	21	30	20	16	7	11	0	4	8	0.974758	3.27205	4.67192	2.86558	2.83805	1.20376	1.44874	0	0.69426	1.4083
ENSRNOG00000009888	Timm8b	207	232	188	244	187	250	468	209	244	238	53.6725	57.6875	46.7235	55.793	52.9341	68.6075	98.3644	67.8776	67.5862	66.8625
ENSRNOG00000012083	St6galnac2	121	177	142	319	53	53	36	70	30	118	7.55151	10.5934	8.4944	17.5569	3.61112	3.50086	1.82121	5.47197	2.00012	7.97913
ENSRNOG00000019193	Stx1b	117	114	151	89	108	83	9	46	21	47	4.91591	4.59338	6.08121	3.29773	4.95397	3.69101	0.306518	2.42088	0.942585	2.13962
ENSRNOG00000020425	Stim1	698	593	602	571	535	472	471	152	255	382	10.7346	8.74574	8.87406	7.74415	8.9825	7.68282	5.87166	2.92799	4.18945	6.36528
ENSRNOG00000021215	Rbm8a	186	188	222	229	182	234	589	206	312	143	15.7404	15.2572	18.0075	17.0903	16.8148	20.959	40.4045	21.8358	28.2063	13.1119
ENSRNOG00000024808	Stk39	1426	1295	1231	1087	994	997	699	411	404	811	40.7281	35.4696	33.6999	27.3787	30.9938	30.1383	16.1831	14.7033	12.3266	25.0969
ENSRNOG00000028426	Mcf2l	687	811	722	747	790	371	215	508	148	474	9.80183	11.0964	9.87379	9.39895	12.3053	5.6024	2.48656	9.07846	2.2558	7.32746
ENSRNOG00000037871	Sfxn5	70	85	69	51	46	73	264	49	83	98	3.50431	4.0807	3.3109	2.25156	2.51408	3.8679	10.7132	3.07253	4.43885	5.31561
ENSRNOG00000060153	Spry3	0	5	4	0	3	0	0	0	0	0	0	0.136472	0.109128	0	0.0932259	0	0	0	0	0
ENSRNOG00000061059	LOC103694079	21	22	34	39	13	35	71	30	42	42	10.3564	10.4045	16.0713	16.9612	6.99913	18.2683	28.3828	18.5313	22.1267	22.4418
ENSRNOG00000056069	Kif11	14	10	39	19	2	10	232	25	12	26	0.372129	0.254912	0.993641	0.445392	0.0580387	0.281342	4.99884	0.832355	0.340746	0.748808
ENSRNOG00000059081	AABR07026032.3	3	2	2	0	2	4	2	10	3	11	0.144811	0.0925807	0.0925385	0	0.105405	0.204371	0.078278	0.604685	0.154697	0.575368
ENSRNOG00000003135	Fcrlb	2	5	1	0	0	5	14	17	3	0	0.196321	0.470673	0.0941407	0	0	0.519479	1.11404	2.09037	0.314587	0
ENSRNOG00000004404	Tac4	4	2	4	4	0	5	29	4	9	3	0.467015	0.22393	0.447656	0.411856	0	0.617877	2.74479	0.585008	1.12264	0.379584
ENSRNOG00000026963	Hsp90b1	3945	3566	4073	4473	2817	4005	12085	2427	6794	3536	123.685	107.217	122.4	123.674	96.4209	132.899	307.134	95.3099	227.553	120.118
ENSRNOG00000006642	Yipf6	191	256	248	221	194	248	360	247	263	299	2.43923	3.13524	3.03576	2.48897	2.70479	3.35213	3.72677	3.95106	3.58808	4.13728
ENSRNOG00000024030	Gpr35	3	3	3	0	3	7	18	1	17	2	0.409589	0.392789	0.392679	0	0.447201	1.01163	1.99231	0.171062	2.4797	0.295919
ENSRNOG00000016137	Rad23b	963	1167	1436	1318	860	1084	3366	756	1592	1583	43.8933	51.0099	62.7368	52.978	42.7941	52.2938	124.364	43.161	77.5179	78.1766
ENSRNOG00000058870	Mroh7	13	21	16	20	8	4	0	4	1	11	0.392791	0.608497	0.46339	0.532907	0.263894	0.127916	0	0.151382	0.0322853	0.360124
ENSRNOG00000018327	Fank1	11	3	7	11	3	3	4	0	0	0	0.662505	0.173256	0.404111	0.584243	0.197257	0.191246	0.195271	0	0	0
ENSRNOG00000055489	AABR07036391.1	0	0	3	5	4	0	0	0	0	0	0	0	1.33947	2.05366	2.03394	0	0	0	0	0
ENSRNOG00000042317	Cd209f	68	159	311	126	83	13	59	3	21	144	8.47507	19.0038	37.1526	13.8487	11.2933	1.71479	5.96068	0.468291	2.79599	19.4456
ENSRNOG00000055068	Ppial4d	1901	2163	2459	2773	1883	2432	7586	1336	2990	2721	311.275	339.649	385.937	400.424	336.61	421.478	1006.9	274.01	523.023	482.742
ENSRNOG00000031927	Klk6	2	0	0	0	0	2	1	18	0	2	0.215131	0	0	0	0	0.227764	0.0872174	2.42542	0	0.23314
ENSRNOG00000057189	LOC103690326	0	0	0	0	3	3	3	12	6	0	0	0	0	0	0.120536	0.116863	0.0894843	0.553164	0.235909	0
ENSRNOG00000001551	Atp5pf	485	495	575	608	597	788	996	517	574	703	67.0967	65.6715	76.2471	74.1774	90.167	115.381	111.694	89.5875	84.8318	105.375
ENSRNOG00000008219	Ccdc33	7	0	1	0	5	0	0	0	0	0	0.295315	0	0.0404543	0	0.230276	0	0	0	0	0
ENSRNOG00000015275	Ska1	0	4	9	2	0	2	74	10	5	1	0	0.26797	0.602692	0.123245	0	0.14792	4.19077	0.875113	0.373183	0.0757059
ENSRNOG00000016547	Rgs19	181	190	227	221	170	192	510	168	341	196	17.6446	17.7623	21.2107	18.9992	18.0925	19.8101	40.3008	20.5136	35.512	20.702
ENSRNOG00000016825	Cd3eap	53	58	62	83	54	41	242	69	179	48	3.26713	3.42874	3.66339	4.51211	3.63416	2.67503	12.0926	5.32768	11.7878	3.20595
ENSRNOG00000025868	Klhl33	10	17	7	7	23	4	6	0	0	7	0.784998	1.27971	0.526706	0.484601	1.97109	0.332327	0.381797	0	0	0.595351
ENSRNOG00000059857	Rnd1	95	53	72	136	99	88	195	93	391	66	7.42491	3.97239	5.39381	9.37375	8.44725	7.27946	12.3541	9.10437	32.6461	5.58902
ENSRNOG00000000782	Trim10	4	7	6	0	7	14	27	4	22	5	0.215039	0.360937	0.309187	0	0.410874	0.796673	1.17671	0.269369	1.26359	0.291241
ENSRNOG00000059894	Hmmr	11	8	9	2	5	4	161	3	4	10	0.605918	0.422609	0.475184	0.0971709	0.30068	0.233196	7.18874	0.206967	0.235373	0.596831
ENSRNOG00000032300	Rpl39l	0	0	1	0	0	0	15	0	1	5	0	0	0.241672	0	0	0	3.06422	0	0.269282	1.36515
ENSRNOG00000049115	Ccr5	122	148	265	113	101	60	1201	95	453	85	4.21484	4.90338	8.77535	3.44279	3.8094	2.19394	33.6338	4.11096	16.7189	3.18175
ENSRNOG00000012051	Ncaph	9	11	31	10	15	12	207	34	5	14	0.39741	0.465792	1.31203	0.389389	0.72309	0.560801	7.40909	1.88045	0.23586	0.66977
ENSRNOG00000046271	Gspt1	758	770	781	753	583	701	1782	295	1912	1086	16.6705	16.2398	16.4637	14.6044	13.9979	16.3173	31.7686	8.12642	44.9215	25.8782
ENSRNOG00000017272	Mrps27	175	160	133	204	151	189	281	157	226	237	9.42892	8.26712	6.86863	9.69306	8.88207	10.7779	12.2727	10.5955	13.0083	13.8355
ENSRNOG00000016148	Gtse1	8	12	25	18	15	7	121	37	20	19	0.38037	0.547131	1.13931	0.754718	0.778586	0.352253	4.6633	2.20342	1.0158	0.978774
ENSRNOG00000025715	Dynlrb1	652	580	662	856	651	746	2105	637	733	698	124.608	106.301	121.269	144.271	135.829	150.899	326.107	152.488	149.654	144.536
ENSRNOG00000000979	Bri3bp	24	24	28	27	24	33	72	22	70	30	2.68515	2.57502	3.00267	2.66396	2.93147	3.90773	6.52977	3.08307	8.3665	3.63661
ENSRNOG00000001348	Erp29	616	531	434	597	515	516	1979	534	599	531	41.3366	34.1712	27.9151	35.3294	37.729	36.6483	107.649	44.8841	42.9406	38.6076
ENSRNOG00000005115	Asf1b	7	6	10	6	1	2	168	11	0	5	0.555066	0.45619	0.759971	0.419552	0.0865641	0.167879	10.7979	1.09244	0	0.429516
ENSRNOG00000016754	Bcs1l	67	93	82	72	66	65	167	62	170	125	5.10952	6.80142	5.99391	4.84221	5.49487	5.24644	10.3235	5.92232	13.8497	10.3285
ENSRNOG00000020621	Dcst1	15	28	15	47	56	13	8	11	11	14	0.660695	1.18272	0.633287	1.82569	2.69292	0.606034	0.285622	0.60687	0.517583	0.668128
ENSRNOG00000050874	LOC102552549	14	27	21	25	19	30	64	40	36	19	1.99382	3.68752	2.86662	3.1398	2.95416	4.52205	7.38846	7.13538	5.47717	2.93189
ENSRNOG00000055302	AABR07051326.1	24	20	17	17	14	2	13	3	8	10	1.11328	0.889701	0.755845	0.695429	0.708989	0.0982131	0.488836	0.174292	0.396427	0.502606
ENSRNOG00000003931	Arsg	441	369	526	524	447	299	385	184	151	326	8.03736	6.4493	9.18874	8.42197	8.89396	5.76761	5.68782	4.2004	2.93994	6.43749
ENSRNOG00000050800	LOC100911576	710	706	625	966	689	862	1513	591	1368	707	32.6695	31.153	27.5651	39.1985	34.6112	41.9798	56.433	34.0619	67.2445	35.2475
ENSRNOG00000012379	Wdr18	242	234	230	330	232	267	451	234	354	329	8.89061	8.24411	8.09918	10.6915	9.30504	10.3819	13.4308	10.7679	13.8934	13.0959
ENSRNOG00000021782	Zscan10	0	0	0	0	0	0	4	4	2	0	0	0	0	0	0	0	0.148372	0.229277	0.0977959	0
ENSRNOG00000051298	AC141377.3	18	24	18	38	31	15	8	9	3	11	3.81063	4.8726	3.65268	7.09459	7.165	3.36108	1.37281	2.38663	0.678427	2.52329
ENSRNOG00000001258	Snx8	223	220	235	273	174	181	727	272	277	211	10.7158	10.138	10.8239	11.5689	9.12817	9.20553	28.3181	16.3714	14.2196	10.9856
ENSRNOG00000004700	Nxt1	74	90	94	94	72	81	231	91	159	84	10.9223	12.739	13.2987	12.2355	11.6019	12.6537	27.638	16.8237	25.0708	13.4335
ENSRNOG00000015845	Niban2	927	852	1176	1012	670	575	3213	883	1597	985	31.695	27.9359	38.5403	30.5141	25.0092	20.8079	89.0498	37.8155	58.3316	36.4899
ENSRNOG00000019525	Hspa9	1133	1219	1256	1197	889	1332	1856	249	2407	4666	50.2752	51.8727	53.4207	46.841	43.0665	62.5572	66.7593	13.8395	114.1	224.333
ENSRNOG00000061519	Asap2	93	85	91	51	63	33	58	21	34	46	3.99426	3.50093	3.74617	1.93167	2.95395	1.5001	2.01925	1.12972	1.55997	2.14057
ENSRNOG00000062084	LOC680491	46	80	38	44	18	31	324	9	194	53	2.62823	4.38337	2.08107	2.21699	1.12278	1.87462	15.0058	0.644096	11.8411	3.28101
ENSRNOG00000017852	Nars1	599	631	682	767	516	624	1324	394	1132	920	27.3717	27.6514	29.8714	30.9086	25.7418	30.1793	49.0426	22.5512	55.2597	45.5499
ENSRNOG00000015160	Gem	129	132	175	146	134	64	116	38	93	83	9.97685	9.79015	12.9729	9.95784	11.3141	5.23882	7.27229	3.68117	7.68371	6.95513
ENSRNOG00000017801	Atf4	2217	1792	2046	2181	1750	1865	2101	2070	4072	3381	129.976	100.75	114.974	112.761	112.008	115.724	99.8464	152.007	255.03	214.766
ENSRNOG00000020562	Slc22a18	321	366	319	408	329	276	181	169	112	200	26.2636	28.7172	25.0171	29.4386	29.3872	23.9006	12.0044	17.3194	9.78937	17.7298
ENSRNOG00000004763	Sirpa	1145	1124	1291	1122	1030	722	3080	898	2738	1312	27.6211	26.0024	29.8509	23.8692	27.1261	18.4341	60.2278	27.1338	70.5596	34.2921
ENSRNOG00000057022	AABR07063740.2	0	1	0	0	0	2	7	0	8	0	0	0.0123299	0	0	0	0.0272245	0.0729649	0	0.109889	0
ENSRNOG00000024650	Ckap2	13	5	30	19	2	5	258	16	8	17	0.641349	0.236537	1.41862	0.826658	0.107721	0.261064	10.3177	0.988707	0.421622	0.908716
ENSRNOG00000028585	Tceal8	519	457	512	689	482	594	1231	611	511	597	62.0995	52.4383	58.7201	72.7024	62.9624	75.224	119.396	91.5714	65.3173	77.3962
ENSRNOG00000037380	AC136661.1	86	96	110	116	95	101	196	142	188	94	16.2385	17.3833	19.9085	19.3159	19.5833	20.1847	29.9996	33.5843	37.9222	19.231
ENSRNOG00000055428	AABR07060963.2	1	6	3	1	0	0	0	0	0	0	0.352224	2.02666	1.01304	0.310702	0	0	0	0	0	0
ENSRNOG00000009097	Immt	722	688	827	852	701	1017	1381	438	963	1355	29.2981	26.7733	32.1665	30.4895	31.0551	43.679	45.4262	22.2625	41.746	59.5752
ENSRNOG00000059061	Uqcr10	173	349	337	407	319	406	689	312	400	339	53.0621	102.654	99.0754	110.089	106.818	131.8	171.305	119.865	131.065	112.658
ENSRNOG00000020902	G6pc3	281	342	411	420	277	416	606	268	317	757	24.0224	28.0381	33.6782	31.6642	25.8526	37.6404	41.9946	28.6974	28.9505	70.1182
ENSRNOG00000061216	Tubb5	2236	2475	3588	3294	2133	2766	10950	2214	3946	2228	85.9899	91.2773	132.259	111.714	89.5531	112.584	341.35	106.648	162.114	92.8357
ENSRNOG00000013636	Ppil3	43	39	53	53	60	40	212	45	127	49	5.26533	4.5796	6.22053	5.72313	8.02087	5.18403	21.0426	6.90179	16.6129	6.50089
ENSRNOG00000028377	Mpl	1	0	3	3	1	5	2	21	0	7	0.0396793	0	0.114123	0.104969	0.043323	0.209988	0.0643466	1.0438	0	0.300963
ENSRNOG00000008979	Guca2b	0	1	4	3	2	0	0	0	0	0	0	0.229252	0.916589	0.632411	0.522018	0	0	0	0	0
ENSRNOG00000028526	Mansc1	105	147	100	198	91	49	92	54	45	86	5.7888	7.7719	5.28437	9.62656	5.47712	2.8592	4.11148	3.72898	2.65034	5.13716
ENSRNOG00000061358	AC129365.1	6	9	14	30	18	3	162	20	30	28	0.292768	0.421189	0.654857	1.29106	0.958957	0.154956	6.40817	1.22246	1.56393	1.48046
ENSRNOG00000042869	Atp5md	131	126	154	181	155	202	378	152	236	113	53.4865	49.3349	60.2686	65.1717	69.0906	87.2918	125.105	77.7344	102.937	49.9889
ENSRNOG00000059299	AABR07036067.1	0	0	0	0	0	0	0	21	0	0	0	0	0	0	0	0	0	3.35139	0	0
ENSRNOG00000033498	Cib1	277	328	236	316	279	290	670	272	287	415	39.6291	45.0008	32.3625	39.8685	43.5766	43.9118	77.6998	48.7417	43.8635	64.329
ENSRNOG00000052730	Psmb3	411	541	504	543	406	582	1358	344	649	469	62.7246	79.1781	73.7263	73.081	67.6451	94.0088	167.999	65.7586	105.81	77.552
ENSRNOG00000059728	AABR07057421.3	6	3	3	4	5	2	0	0	0	2	0.976019	0.467994	0.467862	0.573828	0.888038	0.344445	0	0	0	0.352576
ENSRNOG00000002593	Esrrg	66	94	79	89	105	40	29	12	6	81	1.55717	2.12685	1.78657	1.8518	2.70457	0.998874	0.554622	0.354627	0.151238	2.07064
ENSRNOG00000003221	Myoc	41	65	38	91	32	20	2	16	34	10	2.51875	3.82938	2.23764	4.93012	2.14621	1.30041	0.0996161	1.23118	2.23136	0.66564
ENSRNOG00000012862	Spsb4	7	15	8	16	17	1	4	0	6	8	0.317352	0.652099	0.347603	0.63965	0.841363	0.0479689	0.146981	0	0.290591	0.392943
ENSRNOG00000042741	Adgb	9	3	7	1	0	4	20	10	38	2	0.160976	0.051452	0.120009	0.0157759	0	0.07572	0.289963	0.224037	0.726064	0.0387628
ENSRNOG00000045560	Gvin1	170	175	137	162	71	77	66	45	33	117	2.79637	2.76055	2.16004	2.35001	1.27502	1.34056	0.880029	0.92716	0.579886	2.08524
ENSRNOG00000059326	Abca9	68	89	92	56	79	46	34	9	1	47	1.67575	2.10329	2.17311	1.21701	2.12538	1.19979	0.679193	0.277808	0.0263319	1.25492
ENSRNOG00000010359	Bik	7	4	2	8	7	2	30	26	11	8	0.920852	0.504545	0.252158	0.928087	1.00527	0.27851	3.19884	4.28391	1.54571	1.14019
ENSRNOG00000012795	Cables1	277	249	184	376	188	192	120	74	110	171	13.3977	11.5494	8.5303	16.0379	9.92706	9.82883	4.7048	4.4831	5.68366	8.96127
ENSRNOG00000002468	Tnr	129	165	295	320	67	176	3	14	27	31	1.52681	1.8728	3.34667	3.34005	0.865725	2.20473	0.0287781	0.207554	0.341389	0.397536
ENSRNOG00000007345	Amot	34	53	83	147	33	34	45	15	13	35	0.458763	0.685792	1.07345	1.74917	0.486115	0.485553	0.492182	0.253505	0.187387	0.511685
ENSRNOG00000011348	Snx14	467	447	573	538	500	324	328	282	244	296	18.6495	17.1187	21.9332	18.947	21.7989	13.6945	10.6178	14.1058	10.4094	12.8076
ENSRNOG00000038999	RT1-A1	2248	3121	1675	3062	942	1444	1100	944	1097	1130	49.9905	66.5574	35.7028	60.0488	22.8694	33.9866	19.8287	26.2942	26.0606	27.2266
ENSRNOG00000050087	Mphosph6	111	119	110	169	111	154	328	127	171	114	13.1438	13.5132	12.485	17.6479	14.3495	19.3006	31.4835	18.8365	21.6312	14.6261
ENSRNOG00000025156	Timm17b	66	104	110	131	77	98	326	85	128	127	15.9918	24.1659	25.5474	27.992	20.3685	25.1323	64.0301	25.7973	33.1323	33.3415
ENSRNOG00000062247	AABR07031521.1	378	406	332	463	310	340	1105	130	1306	437	24.377	25.1088	20.5222	26.3316	21.8255	23.2069	57.7646	10.501	89.9744	30.5347
ENSRNOG00000005478	Fkbp9	3014	2719	2743	2252	2068	1876	1678	1057	1114	1743	126.173	109.155	110.064	83.1382	94.5122	83.1201	56.9411	55.4238	49.8191	79.0579
ENSRNOG00000004141	Vasn	993	1081	538	790	806	471	575	374	447	587	45.5911	47.5959	23.6761	31.9865	40.3999	22.8877	21.3998	21.508	21.9243	29.2007
ENSRNOG00000005806	Oxtr	41	100	38	34	21	14	208	77	37	205	4.23307	9.90119	3.76063	3.09575	2.36708	1.5299	17.408	9.95778	4.08094	22.9326
ENSRNOG00000013961	Ghitm	938	906	974	795	777	1077	1491	414	1118	2575	84.3157	78.099	83.9191	63.0205	76.2502	102.464	108.641	46.6126	107.358	250.788
ENSRNOG00000015479	Mrps34	210	199	176	235	231	215	459	180	348	240	29.3101	26.6356	23.5454	28.9252	35.1985	31.7605	51.9304	31.468	51.8877	36.2939
ENSRNOG00000018533	Iffo1	758	829	750	701	669	443	338	442	412	422	40.1863	42.1478	38.1124	32.7744	38.7212	24.8578	14.5257	29.3514	23.3342	24.2407
ENSRNOG00000054712	AABR07044820.1	0	0	0	0	0	0	6	1	4	0	0	0	0	0	0	0	1.13057	0.291217	0.993266	0
ENSRNOG00000007341	Mroh8	5	6	2	0	2	5	20	7	5	8	0.186896	0.215077	0.0716596	0	0.0816234	0.197816	0.606043	0.327753	0.199682	0.324026
ENSRNOG00000007830	Apold1	419	133	459	660	311	207	1862	958	729	186	18.2259	5.54804	19.1375	25.3179	14.7689	9.53003	65.6546	52.1962	33.8758	8.76625
ENSRNOG00000010332	Nipsnap3b	99	76	129	143	70	81	483	137	149	75	10.7883	7.94222	13.4742	13.7424	8.32773	9.34223	42.6653	18.6998	17.3456	8.8553
ENSRNOG00000018818	Txnl1	470	439	472	589	380	483	1081	299	650	699	36.2827	32.4997	34.9253	40.0983	32.0258	39.4638	67.6454	28.9115	53.6047	58.4661
ENSRNOG00000020531	Fen1	44	41	46	67	47	48	360	47	45	49	2.54753	2.27644	2.55281	3.42096	2.97084	2.94142	16.8957	3.40849	2.78335	3.07385
ENSRNOG00000030371	Mt-co2	24154	23454	40367	30057	43145	35268	41108	112001	31040	32750	4440.75	4135.2	7113.61	4873.28	8659.87	6862.74	6126.38	25792.1	6096.44	6523.83
ENSRNOG00000032240	Gbp5	679	216	187	448	149	144	133	123	106	258	27.4734	8.38125	7.25235	15.9856	6.58178	6.16673	4.3622	6.23367	4.58177	11.3106
ENSRNOG00000033256	LOC691141	48	34	70	38	26	23	276	52	158	16	4.63967	3.15166	6.48545	3.23919	2.7437	2.353	21.6255	6.2957	16.3151	1.67567
ENSRNOG00000055531	Hps5	130	161	163	159	163	133	475	151	274	141	1.85353	2.20137	2.2276	1.99922	2.53721	2.00704	5.48983	2.69669	4.17342	2.1782
ENSRNOG00000057729	Strip2	24	23	21	20	28	21	59	22	49	59	1.19482	1.09808	1.00207	0.878051	1.52183	1.10654	2.38097	1.37188	2.60601	3.18249
ENSRNOG00000028812	Trim80	0	0	0	0	0	0	13	0	1	1	0	0	0	0	0	0	0.61553	0	0.0624113	0.0632933
ENSRNOG00000032902	Ybx1-ps3	2036	2020	2007	2373	2044	2374	4571	2441	2645	1820	170.805	162.512	161.386	175.561	187.205	210.791	310.845	256.5	237.047	165.431
ENSRNOG00000024762	Frmd7	0	0	0	0	0	1	0	0	5	4	0	0	0	0	0	0.0326863	0	0	0.165003	0.133894
ENSRNOG00000011827	LOC100360846	234	237	253	352	264	328	638	229	342	274	38.1172	37.0225	39.5023	50.5658	46.9488	56.5496	84.2437	46.724	59.5141	48.3594
ENSRNOG00000037757	Calhm6	30	34	26	19	20	4	15	14	3	11	3.08974	3.35816	2.5667	1.72576	2.24882	0.436026	1.25229	1.80611	0.330046	1.22755
ENSRNOG00000050215	AABR07044375.1	197	164	119	128	119	77	76	26	98	93	15.9624	12.7434	9.24222	9.14641	10.5267	6.60345	4.99181	2.6388	8.48289	8.1647
ENSRNOG00000006228	Pdia4	1141	1012	1143	1350	774	1118	4045	822	1396	1007	61.6084	52.4018	59.1557	64.283	45.6256	63.8918	177.045	55.5934	80.5242	58.9125
ENSRNOG00000011849	Ndufs1	583	567	656	679	507	913	984	344	615	1316	29.6341	27.6388	31.9613	30.437	28.1349	49.1184	40.5442	21.9018	33.3953	72.4776
ENSRNOG00000046246	AABR07015881.1	214	339	169	208	221	228	57	25	39	119	33.3476	50.6596	25.2426	28.5838	37.5972	37.604	7.20002	4.87964	6.49235	20.092
ENSRNOG00000037162	Slbp	153	180	174	223	143	156	744	141	195	195	11.6186	13.1084	12.6651	14.934	11.8553	12.5383	45.798	13.4116	15.8192	16.0443
ENSRNOG00000033564	Cfd	72481	92234	47415	74602	62380	54643	22418	19454	52673	17732	7199.69	8786.03	4514.42	6535.05	6764.71	5744.79	1805.08	2420.45	5589.4	1908.41
ENSRNOG00000010964	Akap13	1407	1557	1545	1219	1222	810	1101	466	701	1135	14.4686	15.3544	15.2285	11.0546	13.7188	8.81591	9.17762	6.00228	7.70083	12.646
ENSRNOG00000024728	Arhgap22	67	60	41	68	54	28	427	59	136	34	2.43444	2.09067	1.4279	2.17892	2.14207	1.07677	12.5765	2.68518	5.27894	1.33852
ENSRNOG00000058618	Dcst2	284	298	246	313	241	262	489	257	419	349	9.32976	9.38813	7.74608	9.06786	8.64335	9.10967	13.0218	10.575	14.7046	12.4223
ENSRNOG00000010588	Tns2	4685	4995	4073	5382	3821	2864	2108	2084	2663	3326	140.176	143.322	116.809	142.009	124.812	90.6957	51.1264	78.1015	85.1182	107.823
ENSRNOG00000013358	Aqp11	8	6	4	12	5	8	18	10	12	27	0.779302	0.560432	0.373451	1.03084	0.531722	0.824767	1.42131	1.22014	1.2487	2.84964
ENSRNOG00000000853	Aif1	284	267	410	323	250	201	2473	385	256	165	14.0442	12.6619	19.4337	14.086	13.4968	10.5202	99.1315	23.8471	13.524	8.84067
ENSRNOG00000004670	Ddx56	185	173	143	190	154	169	406	141	310	171	9.15566	8.21063	6.78348	8.29242	8.32059	8.85226	16.2875	8.74048	16.3896	9.16934
ENSRNOG00000009331	Hck	201	249	248	215	137	118	1359	206	351	121	12.2643	14.5699	14.5042	11.5689	9.12599	7.62038	67.2164	15.7438	22.8792	7.99933
ENSRNOG00000012682	Nr5a1	0	0	3	7	2	0	0	0	0	0	0	0	0.165746	0.355788	0.125839	0	0	0	0	0
ENSRNOG00000017456	Vstm2b	4	2	0	22	6	1	0	0	0	3	0.245713	0.117818	0	1.19189	0.402415	0.0650052	0	0	0	0.199713
ENSRNOG00000029055	Ttk	3	3	15	9	1	6	201	3	0	4	0.0899455	0.0862563	0.4311	0.237973	0.032735	0.190425	4.88542	0.112662	0	0.129967
ENSRNOG00000030387	Kng1	2	3	1	3	0	0	7	12	28	0	0.0565904	0.0814039	0.0271364	0.0748533	0	0	0.160575	0.425329	0.846451	0
ENSRNOG00000011971	C1s	3032	3832	3651	3328	2256	1225	2578	967	2169	2535	88.8161	107.647	102.511	85.9714	72.1465	37.9794	61.2147	35.4803	67.8749	80.4572
ENSRNOG00000029342	Scn7a	71	38	43	119	20	29	25	19	6	27	1.74557	0.895926	1.0133	2.58009	0.536816	0.754624	0.498223	0.585087	0.157595	0.719234
ENSRNOG00000009636	Scrn1	376	502	332	233	414	133	172	102	24	379	9.40594	12.0429	7.96065	5.14019	11.3065	3.5214	3.48781	3.19603	0.641365	10.2725
ENSRNOG00000042094	Prr13	467	501	647	617	412	492	1715	567	743	393	70.6707	72.7063	93.8475	82.341	68.0666	78.8021	210.376	107.474	120.115	64.4375
ENSRNOG00000004090	LOC100361025	438	393	489	589	332	435	1033	260	1038	512	45.8621	39.4625	49.0778	54.3882	37.9518	48.2081	87.6781	34.0997	116.109	58.0864
ENSRNOG00000029792	NEWGENE_1308171	2185	2510	2344	4222	2361	1980	596	473	746	2411	103.688	114.226	106.618	176.687	122.317	99.4472	22.9263	28.1149	37.8184	123.965
ENSRNOG00000053915	Setdb2	15	10	6	16	12	2	4	7	0	3	1.87131	1.19642	0.717449	1.76031	1.63441	0.264143	0.404489	1.09381	0	0.405567
ENSRNOG00000006963	Ctse	79	145	79	91	56	53	59	29	35	46	3.33714	5.87388	3.19866	3.38997	2.58256	2.36958	2.02027	1.53441	1.57943	2.10534
ENSRNOG00000031739	Fam71e1	25	30	35	22	34	20	8	1	3	18	5.06256	5.82583	6.79354	3.92882	7.51672	4.28653	1.31312	0.253701	0.64893	3.94942
ENSRNOG00000005678	Lamb1	4867	5927	5509	4727	4020	3954	3990	1366	2456	2947	108.423	126.621	117.633	92.8653	97.7686	93.2279	72.0514	38.1161	58.4487	71.1318
ENSRNOG00000014685	Nlrp6	2	0	0	0	0	0	5	9	8	0	0.0950445	0	0	0	0	0	0.192624	0.535773	0.406166	0
ENSRNOG00000061369	AABR07005508.1	8	3	12	3	6	2	1	0	0	4	0.677494	0.243609	0.974076	0.224006	0.55471	0.179297	0.068658	0	0	0.367059
ENSRNOG00000011585	Fat3	4	4	1	8	3	0	1	0	2	0	0.0367995	0.0352901	0.0088231	0.0649145	0.030134	0	0.00745955	0	0.0196622	0
ENSRNOG00000012580	Ccdc141	96	103	72	86	78	39	25	37	32	67	1.56744	1.61275	1.1268	1.2383	1.39036	0.673956	0.330876	0.756691	0.558165	1.18528
ENSRNOG00000027767	Slc38a5	2	2	2	2	7	21	2	22	4	2	0.132851	0.127402	0.127344	0.11719	0.507678	1.47656	0.10772	1.83062	0.283865	0.143973
ENSRNOG00000014861	Rnf183	0	0	0	0	0	2	3	5	0	0	0	0	0	0	0	0.46467	0.533626	1.37452	0	0
ENSRNOG00000011745	Psma1	434	444	597	802	507	612	1568	475	732	547	46.4884	45.6089	61.2951	75.7597	59.2894	69.3835	136.148	63.7305	83.7632	63.4844
ENSRNOG00000015599	Mall	159	169	303	388	145	306	504	506	251	154	11.2457	11.4628	20.5414	24.2009	11.1963	22.9067	28.8956	44.827	18.965	11.8015
ENSRNOG00000016377	Cep55	5	10	23	6	4	5	179	10	5	9	0.252396	0.484139	1.11292	0.267126	0.220459	0.267143	7.32509	0.632358	0.269662	0.49229
ENSRNOG00000005931	Cpq	1555	1615	1113	1313	1244	1210	684	220	728	766	102.489	102.077	70.3131	76.3165	89.5116	84.4073	36.5436	18.1621	51.2582	54.7013
ENSRNOG00000010262	Hdc	26	43	36	34	26	17	240	19	98	30	0.934704	1.48248	1.24053	1.07794	1.02046	0.646831	6.99398	0.855552	3.76371	1.16854
ENSRNOG00000011654	Plk4	11	20	32	12	14	5	309	38	4	10	0.306789	0.534926	0.855429	0.295147	0.426274	0.147583	6.98573	1.32747	0.119174	0.302188
ENSRNOG00000016016	Zmat2	285	261	293	319	277	348	748	246	365	263	18.3419	16.1083	18.0743	18.105	19.4622	23.7044	39.0221	19.8304	25.0945	18.3391
ENSRNOG00000038169	AABR07038930.1	4	5	15	23	7	2	7	0	1	5	0.760931	0.912151	2.7353	3.85888	1.45391	0.402808	1.07957	0	0.203285	1.03058
ENSRNOG00000010427	Ipo7	765	750	936	818	697	795	1825	374	1680	1161	18.472	17.367	21.6633	17.4186	18.3738	20.3174	35.7212	11.3115	43.336	30.3745
ENSRNOG00000018457	Ptpa	1184	1071	1299	1539	1185	1539	2710	1218	1512	1220	60.748	52.6965	63.883	69.6349	66.3762	83.5735	112.709	78.2753	82.8741	67.821
ENSRNOG00000028566	Pld4	621	924	603	597	434	312	748	172	206	403	39.2627	56.0238	36.5428	33.2867	29.9565	20.8782	38.3355	13.6212	13.9137	27.6069
ENSRNOG00000031814	Sort1	2413	2118	3922	3393	1352	2028	1152	829	730	1892	45.3581	38.1799	70.6645	56.2457	27.7452	40.3473	17.5534	19.5186	14.6591	38.5339
ENSRNOG00000047447	AC115420.2	55	99	77	45	44	20	44	30	18	34	19.5383	33.7262	26.2185	14.0975	17.0644	7.51959	12.6703	13.3488	6.83099	13.0865
ENSRNOG00000060267	SNORD14	2	3	2	2	9	3	19	6	26	4	2.9939	4.30665	2.8698	2.64097	14.7097	4.75383	23.0568	11.2518	41.582	6.48907
ENSRNOG00000028707	Np4	0	0	53	2	0	0	0	0	0	2	0	0	6.59967	0.229175	0	0	0	0	0	0.281551
ENSRNOG00000048174	Uqcrq	554	663	551	650	575	740	1298	599	737	538	46.6318	53.5178	44.455	48.2497	52.839	65.9256	88.5641	63.1535	66.2716	49.0659
ENSRNOG00000049435	AABR07063459.1	0	0	0	0	0	0	0	0	0	22	0	0	0	0	0	0	0	0	0	8.12338
ENSRNOG00000011384	Aimp1	219	244	231	240	206	247	462	139	439	287	24.5456	26.226	24.8164	23.722	25.2064	29.3006	41.9742	19.5138	52.5632	34.8527
ENSRNOG00000012701	Map7	65	80	80	90	61	40	23	23	38	52	1.36301	1.60877	1.60795	1.66434	1.39649	0.887777	0.390962	0.604098	0.851252	1.18146
ENSRNOG00000046791	Sh3rf3	15	27	12	9	20	4	5	9	0	6	0.905997	1.56392	0.694766	0.479375	1.31883	0.25571	0.244804	0.680911	0	0.392643
ENSRNOG00000012595	AC124205.1	71	111	146	117	74	95	351	70	194	130	8.50341	12.7488	16.7603	12.3574	9.67559	12.0422	34.0762	10.501	24.8212	16.8694
ENSRNOG00000005811	LOC688655	498	557	399	597	276	384	1683	138	1451	594	32.3146	34.6607	24.8164	34.1627	19.5521	26.3724	88.5246	11.2162	100.583	41.7619
ENSRNOG00000008246	Emilin1	116	123	283	108	86	36	1943	207	107	50	3.80281	3.86689	8.89259	3.12233	3.07791	1.24908	51.6331	8.49988	3.74727	1.77599
ENSRNOG00000039761	AC129054.1	1	7	6	5	4	1	0	0	0	3	0.134774	0.904856	0.775122	0.594308	0.588599	0.142621	0	0	0	0.438169
ENSRNOG00000046366	Dmd	215	200	231	253	108	102	107	74	91	164	1.86027	1.65951	1.91578	1.93049	1.02018	0.93409	0.750471	0.801986	0.841138	1.53747
ENSRNOG00000052017	Dio3	7	2	18	2	0	4	109	0	62	2	0.473808	0.129802	1.16776	0.119398	0	0.286538	5.98017	0	4.4829	0.146685
ENSRNOG00000007147	Cyp46a1	45	50	29	33	19	22	13	13	9	14	2.11868	2.25751	1.30872	1.37016	0.976609	1.09629	0.496157	0.766645	0.452672	0.714154
ENSRNOG00000014829	Prmt3	141	107	173	152	116	92	371	86	379	189	4.6393	3.37621	5.45601	4.41048	4.16682	3.20383	9.89504	3.54428	13.3217	6.7378
ENSRNOG00000017284	Nop16	304	320	285	396	248	326	609	230	709	290	31.8048	32.1056	28.5799	36.5362	28.3259	36.0983	51.6472	30.1401	79.2415	32.8731
ENSRNOG00000017919	Nup133	177	158	165	193	135	154	324	158	302	183	6.14369	5.25926	5.48955	5.90773	5.11568	5.65753	9.11612	6.86926	11.1982	6.88225
ENSRNOG00000018198	Dapk1	1751	1976	1671	1527	1762	1382	996	623	507	1311	27.4456	29.702	25.1049	21.1074	30.1513	22.9269	12.6548	12.2313	8.48949	22.2645
ENSRNOG00000020938	Ppp1r15a	372	284	358	445	345	226	628	343	866	508	11.075	8.10829	10.2159	11.6834	11.2133	7.12126	15.1555	12.7906	27.5426	16.3866
ENSRNOG00000037230	Ppidl1	121	98	78	155	96	147	232	82	241	112	11.4494	8.89275	7.07436	12.9342	9.91705	14.722	17.795	9.71872	24.3614	11.4826
ENSRNOG00000061883	Aqp9	6	2	2	11	5	4	53	2	43	2	0.43992	0.140625	0.140561	0.711311	0.400264	0.31043	3.15026	0.18373	3.36833	0.158916
ENSRNOG00000008994	Arpc4	938	727	940	989	866	786	2543	1107	1257	701	82.952	61.6553	79.6797	77.131	83.6095	73.5692	182.297	122.622	118.753	67.1685
ENSRNOG00000009063	Dnajc15	274	226	305	284	207	439	288	226	241	577	30.0408	23.7619	32.052	27.4592	24.7767	50.9418	25.5954	31.0361	28.227	68.5425
ENSRNOG00000011302	Rab11a	786	737	993	1241	806	1017	2066	810	1224	941	43.6972	39.2925	52.9147	60.8431	48.9192	59.8414	93.1047	56.4045	72.6941	56.6819
ENSRNOG00000059662	AABR07004228.1	9	10	14	41	7	2	0	3	2	12	0.225508	0.240285	0.336235	0.905947	0.191479	0.0530496	0	0.0941434	0.0535451	0.325783
ENSRNOG00000012172	Spi1	346	341	326	253	205	201	1525	239	644	168	21.9975	20.7904	19.866	14.1849	14.2287	13.5252	78.5918	19.0323	43.7392	11.5726
ENSRNOG00000003064	Bst1	28	43	79	47	26	33	366	13	213	15	3.67929	5.41872	9.95028	5.44656	3.72994	4.58964	38.9854	2.13972	29.9005	2.13561
ENSRNOG00000006094	Cd44	393	312	601	359	220	184	1965	210	1475	215	10.0655	7.66318	14.7541	8.10858	6.15146	4.98779	40.7957	6.73687	40.3572	5.96629
ENSRNOG00000006302	Gclc	262	288	290	450	233	214	767	170	545	592	10.8203	11.4062	11.4797	16.3892	10.5052	9.35403	25.6768	8.79392	24.0447	26.49
ENSRNOG00000014160	Tcp1	356	324	424	415	263	423	1115	123	684	492	16.7861	14.6507	19.1629	17.2567	13.5385	21.1101	42.6173	7.26444	34.4543	25.1357
ENSRNOG00000014909	Sh2d5	0	2	3	0	0	0	19	2	18	0	0	0.0408975	0.061329	0	0	0	0.328433	0.0534334	0.410068	0
ENSRNOG00000015939	Ccdc25	140	164	175	176	202	153	358	162	355	184	8.21543	9.22902	9.84318	9.10797	12.9409	9.50258	17.0292	11.9073	22.2545	11.6989
ENSRNOG00000016208	Setbp1	22	32	42	25	16	8	7	1	7	25	0.691482	0.964544	1.26533	0.692938	0.549025	0.266127	0.178354	0.0393772	0.235027	0.851372
ENSRNOG00000018421	Aen	111	134	141	154	135	84	236	95	420	233	5.88231	6.80993	7.16208	7.19705	7.81041	4.71144	10.1379	6.30589	23.7773	13.3785
ENSRNOG00000019440	Kcnn4	66	40	59	52	38	30	458	50	71	33	3.21446	1.86825	2.75433	2.23348	2.02054	1.54646	18.0819	3.05025	3.69416	1.74143
ENSRNOG00000042499	LOC100364435	14324	7759	17399	15553	15805	17095	24057	18394	22942	13767	1778.19	923.702	2070.31	1702.69	2142.01	2246.12	2420.84	2860.14	3042.51	1851.73
ENSRNOG00000051207	AC113837.1	0	0	0	0	1	0	0	31	0	0	0	0	0	0	0.317068	0	0	11.2772	0	0
ENSRNOG00000054613	AABR07061902.2	3	4	7	3	4	3	0	0	0	1	0.39961	0.510959	0.893838	0.352382	0.58174	0.42301	0	0	0	0.144354
ENSRNOG00000003858	Atp6ap2	433	461	504	647	433	541	1391	425	571	503	24.9664	25.4906	27.8544	32.8988	27.2565	33.0152	65.0138	30.6941	35.1715	31.4239
ENSRNOG00000052357	Fosl2	25	31	22	22	21	9	96	33	49	52	4.22561	5.02494	3.56427	3.2793	3.87514	1.61	13.1533	6.98653	8.84783	9.52315
ENSRNOG00000009673	Dhrs13	55	44	42	66	36	44	122	40	127	68	6.21433	4.76757	4.54858	6.57628	4.44067	5.2618	11.1738	5.66086	15.3292	8.32459
ENSRNOG00000015618	Wnt5a	429	439	296	324	326	292	123	108	133	282	10.8027	10.6011	7.14436	7.19497	8.96202	7.78229	2.51068	3.40641	3.57778	7.69393
ENSRNOG00000005345	Vsnl1	8	13	4	7	30	5	3	0	0	7	0.521014	0.811884	0.249677	0.402035	2.13295	0.344616	0.158347	0	0	0.493916
ENSRNOG00000000277	Tet1	1	2	2	2	6	1	0	0	0	0	0.020607	0.0395235	0.0395056	0.0363555	0.134996	0.0218069	0	0	0	0
ENSRNOG00000021176	Mtmr11	294	234	221	275	296	121	90	200	99	122	13.6276	10.4016	9.81889	11.2412	14.9789	5.93621	3.38164	11.6119	4.90225	6.12713
ENSRNOG00000005698	Ndufa5	357	312	370	487	394	661	527	296	486	526	82.2242	68.9125	81.6825	98.9163	99.0697	161.132	98.3902	85.3927	119.579	131.262
ENSRNOG00000014269	Cxcr2	25	42	74	71	24	46	196	4	389	29	1.61804	2.6068	4.59069	4.05244	1.69582	3.15106	10.2829	0.324269	26.896	2.0336
ENSRNOG00000015977	Zfp609	984	972	872	707	689	643	553	231	303	672	14.6423	13.8706	12.4374	9.27776	11.193	10.1269	6.67038	4.30551	4.81665	10.8345
ENSRNOG00000016225	Fgd3	108	131	115	104	92	67	659	86	282	55	2.51556	2.92613	2.56745	2.13624	2.33943	1.65172	12.4425	2.50903	7.01693	1.38801
ENSRNOG00000026049	Qrsl1	28	40	34	48	29	43	67	58	37	74	1.72264	2.36	2.00499	2.60429	1.94786	2.8	3.34138	4.46959	2.43179	4.93285
ENSRNOG00000047046	Plin4	6823	7975	7520	10372	4884	5832	2664	2164	4370	4793	205.023	229.811	216.592	274.852	160.22	185.479	64.8892	81.4485	140.28	156.049
ENSRNOG00000047594	LOC108348069	193	233	240	222	167	152	448	123	607	288	1.73436	2.00793	2.06723	1.75931	1.63837	1.44569	3.2634	1.38447	5.82716	2.80413
ENSRNOG00000057443	Nos2	30	13	7	10	9	12	40	1	157	19	0.564672	0.234658	0.126296	0.16599	0.184945	0.23906	0.610306	0.0235815	3.15697	0.387496
ENSRNOG00000009857	Ftsj3	284	317	340	314	255	258	761	195	796	276	12.5182	13.3996	14.3647	12.2056	12.2709	12.0362	27.1905	10.766	37.4819	13.1812
ENSRNOG00000013507	Selenot	291	382	416	399	253	452	736	194	563	427	27.3093	34.379	37.4204	33.0217	25.9211	44.8959	55.9895	22.8043	56.4435	43.418
ENSRNOG00000058727	LOC100910284	0	0	3	4	4	0	0	0	0	0	0	0	0.268093	0.328813	0.407089	0	0	0	0	0
ENSRNOG00000004242	Pole2	8	13	7	2	6	15	76	18	2	6	0.593207	0.92438	0.497513	0.130803	0.485698	1.17717	4.56798	1.67176	0.158457	0.482006
ENSRNOG00000022218	Ifi44	1346	395	336	952	368	384	282	381	132	284	42.2109	11.8792	10.0998	26.3284	12.5991	12.7456	7.16866	14.9659	4.4222	9.64988
ENSRNOG00000003594	Tmem183a	293	288	321	306	283	313	477	294	406	370	16.7482	15.7872	17.5874	15.4252	17.6604	18.9363	22.1019	21.0497	24.7921	22.9153
ENSRNOG00000008098	Lrrc4	10	18	36	25	6	2	0	8	3	10	0.349615	0.60347	1.20639	0.770766	0.229009	0.0740216	0	0.350322	0.112034	0.378806
ENSRNOG00000003524	Lrrc59	1281	1180	1438	1171	904	930	4297	719	2040	1418	57.4916	50.7866	61.86	46.3469	44.2933	44.1762	156.326	40.4187	97.8076	68.9534
ENSRNOG00000045644	LOC684762	0	5	1	0	0	8	13	4	5	0	0	1.46699	0.293416	0	0	2.59069	3.22442	1.53298	1.63438	0
ENSRNOG00000001289	LOC498154	117	158	160	213	103	170	304	282	124	165	10.2034	13.2138	13.3744	16.3813	9.80637	15.6912	21.4903	30.8038	11.5522	15.5907
ENSRNOG00000008588	Batf	17	8	23	22	21	18	107	23	33	19	2.13138	0.961931	2.76399	2.4325	2.87448	2.38864	10.8747	3.61194	4.41997	2.58111
ENSRNOG00000022309	Frem1	105	147	169	92	64	66	62	31	25	88	1.62674	2.18402	2.50964	1.25696	1.08248	1.08223	0.778625	0.60158	0.413763	1.47718
ENSRNOG00000004540	Clec3b	5708	6207	2589	4851	5596	4503	3195	1132	2569	1249	872.183	909.531	379.186	653.677	933.502	728.241	395.735	216.654	419.348	206.781
ENSRNOG00000005879	Maml2	123	164	113	122	104	46	61	53	71	94	3.04005	3.88715	2.67701	2.65916	2.80623	1.20332	1.22212	1.64077	1.87467	2.51727
ENSRNOG00000019325	Rnf185	255	249	274	322	284	282	390	224	307	716	11.627	10.8878	11.975	12.9477	14.1371	13.609	14.4147	12.7931	14.9539	35.3725
ENSRNOG00000020643	Bub3	319	279	272	331	254	272	661	239	436	331	12.4932	10.4785	10.2105	11.4319	10.86	11.2746	20.9843	11.7241	18.2413	14.0454
ENSRNOG00000029954	AY172581.7	78	71	72	92	185	88	76	403	155	153	148.618	129.733	131.495	154.587	384.828	177.464	117.383	961.795	315.499	315.861
ENSRNOG00000043436	Micu1	420	433	411	368	288	405	884	230	293	1175	16.088	15.9057	15.09	12.4311	12.0437	16.4194	27.4483	11.0352	11.9897	48.7657
ENSRNOG00000052173	AABR07008439.1	6	14	3	12	17	7	3	0	0	3	0.363421	0.813263	0.174209	0.64105	1.12425	0.4488	0.147287	0	0	0.196923
ENSRNOG00000057681	AABR07065772.4	5	3	0	3	0	0	0	0	0	0	1.85463	1.06714	0	0.981263	0	0	0	0	0	0
ENSRNOG00000060141	Epdr1	73	53	55	49	74	12	83	5	15	19	4.16518	2.89999	3.00796	2.46556	4.60951	0.724665	3.83883	0.357351	0.914331	1.17462
ENSRNOG00000017657	Phf23	350	353	319	322	280	287	745	365	573	256	26.1211	25.2645	22.8197	21.1928	22.8137	22.6702	45.0702	34.1204	45.6841	20.7008
ENSRNOG00000018262	Ampd3	100	165	215	188	110	152	326	121	260	227	3.20883	5.07745	6.61277	5.32003	3.85349	5.16228	8.47961	4.86331	8.9127	7.89222
ENSRNOG00000050708	AABR07065823.3	2	21	14	6	1	1	0	4	0	0	0.8554	8.61417	5.74002	2.2633	0.466975	0.452605	0	2.14304	0	0
ENSRNOG00000058741	AC108351.2	1	0	0	0	0	2	5	4	0	1	0.911187	0	0	0	0	1.92939	3.69335	4.56561	0	0.987468
ENSRNOG00000013306	Pcdh20	6	6	5	18	27	3	0	0	3	8	0.145677	0.139702	0.116378	0.385447	0.715746	0.077104	0	0	0.0778115	0.21047
ENSRNOG00000001979	Rcan1	295	293	302	326	254	218	562	240	546	411	17.2066	16.3891	16.8841	16.7687	16.1742	13.458	26.5718	17.5341	34.0216	25.9741
ENSRNOG00000008492	Cfap45	23	20	8	9	5	20	39	55	27	5	1.52712	1.27348	0.509108	0.526958	0.362436	1.40546	2.09905	4.5741	1.91513	0.359668
ENSRNOG00000016085	Mpzl2	252	374	460	426	269	496	359	166	277	2068	9.73583	13.8566	17.0344	14.5141	11.3459	20.2817	11.2429	8.03301	11.4325	86.566
ENSRNOG00000020781	Tbcb	267	231	203	229	214	210	499	220	303	286	31.0032	25.7228	22.5937	23.4498	27.1283	25.8085	46.9684	31.9975	37.5859	35.9819
ENSRNOG00000028092	Cpa2	37	24	39	35	29	26	17	3	12	3	3.56271	2.21618	3.59947	2.97208	3.04857	2.64975	1.32692	0.361796	1.23436	0.313026
ENSRNOG00000034093	AABR07011951.1	789	775	844	844	524	634	2303	216	2625	965	48.4474	45.636	49.6743	45.703	35.1268	41.2033	114.63	16.6129	172.191	64.2014
ENSRNOG00000059013	AABR07060519.1	62	92	31	47	71	44	2	15	6	26	3.4807	4.9531	1.66815	2.32695	4.35156	2.61446	0.0910331	1.05476	0.359866	1.58152
ENSRNOG00000014661	Zfp385d	35	40	33	59	51	12	6	31	6	16	2.53977	2.78352	2.29528	3.77557	4.04029	0.921617	0.352937	2.81767	0.465147	1.25796
ENSRNOG00000003576	Ints2	42	57	90	57	42	42	185	60	91	98	1.06851	1.39066	2.19469	1.27885	1.16654	1.13092	3.81518	1.91199	2.47321	2.70136
ENSRNOG00000008673	Arpc3	592	526	704	802	465	601	2195	440	842	606	82.5351	70.3258	94.0775	98.6051	70.7756	88.6831	248.063	76.8365	125.405	91.5406
ENSRNOG00000010076	Pkp1	25	32	61	33	54	8	41	3	6	25	0.682704	0.838033	1.59668	0.794723	1.60992	0.231221	0.907582	0.102607	0.175049	0.739705
ENSRNOG00000058862	AABR07051308.1	255	348	369	203	203	168	54	51	191	182	10.8666	14.2215	15.0722	7.62883	9.44416	7.57727	1.86535	2.72223	8.69512	8.4033
ENSRNOG00000029529	Eef1akmt4	20	29	17	28	14	28	89	0	146	42	2.19088	3.04639	1.78493	2.70489	1.67428	3.24626	7.90281	0	17.0852	4.98489
ENSRNOG00000032609	AY172581.18	31	40	32	39	77	38	75	180	63	46	54.145	66.9977	53.5713	60.0709	146.823	70.2464	106.185	393.788	117.548	87.05
ENSRNOG00000036828	Pde1b	649	622	692	823	533	549	297	263	186	475	44.5738	40.9673	45.5551	49.8475	39.9647	39.9078	16.5349	22.625	13.6469	35.3471
ENSRNOG00000054421	AABR07008255.1	0	2	0	0	0	0	62	0	0	0	0	0.53239	0	0	0	0	13.9517	0	0	0
ENSRNOG00000008749	Col5a1	3915	4170	3873	1681	2384	1205	4571	564	747	1395	74.3587	75.9535	70.5088	28.1563	49.4333	24.2235	70.3755	13.4177	15.1568	28.7077
ENSRNOG00000032150	Adcy2	56	60	15	33	78	22	34	16	16	5	2.18909	2.24924	0.562025	1.13761	3.32873	0.910225	1.07738	0.783405	0.668147	0.211754
ENSRNOG00000015921	Esco2	7	6	15	6	3	5	125	21	0	9	0.194506	0.159858	0.399477	0.147019	0.0910013	0.147029	2.81532	0.730848	0	0.270944
ENSRNOG00000003018	Olfml2b	705	510	467	354	638	235	516	223	342	266	28.3975	19.7003	18.0303	12.5748	28.056	10.0186	16.8481	11.251	14.7165	11.609
ENSRNOG00000012749	C1qb	1988	2457	2483	2727	1770	1684	1501	1030	1332	1226	230.84	273.598	276.355	279.247	224.379	206.96	141.282	149.806	165.229	154.245
ENSRNOG00000024688	Erfe	0	0	0	0	0	0	24	0	0	0	0	0	0	0	0	0	2.38446	0	0	0
ENSRNOG00000002794	Selp	151	172	407	235	140	208	429	221	1080	93	5.75598	6.28755	14.8707	7.89984	5.82617	8.39179	13.2559	10.5519	43.9797	3.84105
ENSRNOG00000061299	LOC100134871	6755	13033	3250	14447	9709	27772	20644	13447	15106	3478	1363.52	2522.85	628.803	2571.71	2139.56	5933.24	3377.84	3399.84	3257.41	760.658
ENSRNOG00000030530	Gzmm	20	74	46	54	31	23	22	19	11	18	2.69286	9.55476	5.93651	6.41175	4.55675	3.27758	2.40112	3.2042	1.58212	2.6259
ENSRNOG00000010868	Rims4	5	5	2	7	2	1	1	0	0	2	0.640896	0.614609	0.245732	0.791366	0.279899	0.135643	0.103932	0	0	0.27782
ENSRNOG00000027730	Nxpe1	155	181	154	287	205	136	41	37	20	170	7.23801	8.10547	6.89295	11.8189	10.4509	6.72166	1.55195	2.16414	0.997692	8.6012
ENSRNOG00000001082	Abcb9	54	23	32	53	48	71	88	83	39	62	1.24966	0.510441	0.709814	1.08164	1.21273	1.73906	1.6508	2.40591	0.964175	1.55462
ENSRNOG00000019553	Ipo4	701	708	823	630	460	555	1394	474	1190	925	23.7164	22.9708	26.6886	18.7966	16.9903	19.8735	38.23	20.0866	43.0096	33.9076
ENSRNOG00000019222	Tfdp1	359	411	439	471	321	312	1173	378	699	330	11.8867	13.0504	13.9325	13.753	11.6034	10.9338	31.483	15.6768	24.7248	11.8388
ENSRNOG00000014524	S1pr3	780	784	878	674	566	567	1097	362	2951	1094	13.7745	13.2773	14.8619	10.4966	10.9122	10.5978	15.7036	8.00735	55.6723	20.9326
ENSRNOG00000016534	Fam171a1	326	384	292	339	290	166	183	191	114	253	15.8347	17.8869	13.5947	14.5211	15.3781	8.53395	7.2053	11.6204	5.91541	13.3148
ENSRNOG00000053196	Slc48a1	971	998	940	991	926	949	1710	539	1471	2037	78.7791	77.6487	73.0997	70.9045	82.0194	81.4906	112.46	54.7745	127.495	179.063
ENSRNOG00000018486	RGD1311084	7	3	4	7	0	0	47	28	6	4	0.583003	0.239576	0.319289	0.514126	0	0	3.17288	2.92078	0.533841	0.360982
ENSRNOG00000060831	Clca1	0	3	0	3	5	0	0	0	0	0	0	0.0990578	0	0.0910866	0.187966	0	0	0	0	0
ENSRNOG00000016050	Fgfr1	3362	3637	2919	2682	2390	2215	1835	844	2127	1663	110.735	114.88	92.1548	77.9031	85.9408	77.2166	48.993	34.8199	74.8414	59.3477
ENSRNOG00000029682	Clic1	1005	1019	1051	1072	768	701	4347	698	1853	756	107.835	104.853	108.092	101.438	89.9645	79.6093	378.091	93.81	212.402	87.8905
ENSRNOG00000058975	Iqsec2	519	565	488	549	499	241	415	248	267	435	8.23241	8.59449	7.41952	7.67964	8.6412	4.046	5.33603	4.9273	4.52437	7.47606
ENSRNOG00000029658	Rnf213	2814	813	845	1328	731	559	622	835	309	632	22.9624	6.36202	6.60914	9.5565	6.51214	4.82785	4.11428	8.53448	2.69363	5.58771
ENSRNOG00000030644	Mt-nd1	24973	24275	37461	29021	41965	37295	30015	116757	27401	33968	3288.45	3065.43	4728.2	3370.08	6032.83	5197.81	3203.82	19257.5	3854.55	4846.34
ENSRNOG00000053943	Cops3	252	272	397	399	292	388	751	243	350	425	19.6224	20.311	29.6304	27.3988	24.8226	31.9766	47.4025	23.7003	29.1143	35.8562
ENSRNOG00000002128	Ppat	133	166	121	166	135	132	382	91	258	195	4.14404	4.96013	3.61372	4.5613	4.59219	4.35308	9.64818	3.55149	8.58774	6.58309
ENSRNOG00000019718	Galnt15	116	144	126	262	237	92	4	65	80	72	7.58584	9.03065	7.89786	15.1096	16.9202	6.36767	0.212025	5.32419	5.5888	5.10151
ENSRNOG00000019813	Ppp4c	374	383	327	394	318	373	657	409	627	284	34.0813	33.4699	28.5619	31.6628	31.6362	35.9752	48.5311	46.6837	61.0379	28.0406
ENSRNOG00000055314	Msrb1	575	611	639	811	694	846	1020	568	908	835	83.2093	84.7924	88.6341	103.498	109.642	129.576	119.65	102.956	140.371	130.923
ENSRNOG00000002610	Carhsp1	1162	1015	1074	902	908	737	2369	1042	2705	743	48.2744	40.4379	42.7673	33.0465	41.1823	32.4062	79.7786	54.2221	120.051	33.4444
ENSRNOG00000006467	Eif2b2	176	226	233	288	179	201	483	151	261	425	9.16094	11.281	11.6246	13.2199	10.1717	11.0732	20.379	9.84469	14.5129	23.9685
ENSRNOG00000018923	AABR07041089.1	167	181	232	261	170	207	430	104	432	286	28.6899	29.8197	38.2029	39.5423	31.8842	37.6384	59.8812	22.3792	79.2836	53.2356
ENSRNOG00000007114	Psma6	733	703	896	1167	746	1120	1596	645	1112	994	86.5521	79.6052	101.409	121.521	96.1671	139.972	152.763	95.3963	140.27	127.17
ENSRNOG00000004481	Adss	578	546	609	744	609	586	1326	490	924	737	28.6278	25.9338	28.9117	32.4969	32.93	30.7191	53.2371	30.3987	48.89	39.5505
ENSRNOG00000018647	Mrpl20	231	273	358	293	205	312	681	199	338	314	38.2731	43.3766	56.8539	42.8112	37.0808	54.7124	91.4617	41.2983	59.8254	56.3684
ENSRNOG00000031700	Map3k5	306	292	253	315	234	214	157	70	181	170	9.30162	8.51202	7.37147	8.44416	7.76546	6.88495	3.86854	2.66522	5.87765	5.59899
ENSRNOG00000010352	Dnajc3	427	396	457	446	292	367	1214	221	733	469	27.8656	24.7827	28.586	25.6676	20.8036	25.3488	64.22	18.0648	51.1014	33.1618
ENSRNOG00000014008	Mfsd2a	0	0	0	1	3	0	12	7	2	4	0	0	0	0.0520265	0.193186	0	0.57377	0.517148	0.126052	0.255667
ENSRNOG00000016383	Commd3	327	416	432	510	352	458	822	375	453	472	44.7461	54.59	56.6614	61.5441	52.5853	66.3321	91.178	64.2743	66.2206	69.98
ENSRNOG00000027030	Adm	131	150	226	194	142	196	373	116	724	76	11.8773	13.0422	19.6405	15.5116	14.0556	18.8085	27.4136	13.1735	70.125	7.46596
ENSRNOG00000047535	AABR07051670.1	7	12	27	2	0	3	0	0	0	3	2.48682	4.08803	9.19361	0.62667	0	1.12803	0	0	0	1.15484
ENSRNOG00000060366	LOC102548682	3	2	0	2	2	4	9	4	6	3	0.917838	0.586795	0	0.539759	0.668081	1.29535	2.23213	1.53298	1.96131	0.994675
ENSRNOG00000001123	RGD1562310	156	207	208	169	164	82	140	52	133	112	7.7053	9.805	9.84747	7.36137	8.84349	4.28677	5.60534	3.21709	7.01784	5.99384
ENSRNOG00000005176	Map7d2	79	58	80	89	61	42	31	21	5	54	2.33922	1.64696	2.27052	2.32402	1.97192	1.31625	0.744066	0.77886	0.158165	1.73243
ENSRNOG00000005542	Apob	0	0	2	0	0	3	0	0	15	4	0	0	0.0145009	0	0	0.0240208	0	0	0.121221	0.0327889
ENSRNOG00000055624	AC243566.1	3	2	0	2	1	0	0	0	0	0	0.0735344	0.0470122	0	0.0432439	0.0267623	0	0	0	0	0
ENSRNOG00000015157	Smtnl2	54	50	26	64	9	9	8	0	3	36	2.78192	2.47023	1.28388	2.90764	0.506192	0.490717	0.334064	0	0.16509	2.00949
ENSRNOG00000017036	Sec11c	200	191	222	266	235	257	564	207	218	270	30.9741	28.367	32.9546	36.3293	39.7328	42.126	70.8039	40.1546	36.067	45.3059
ENSRNOG00000019422	Egr1	881	364	711	735	513	172	1866	1271	3360	180	35.3961	14.0247	27.3807	26.042	22.5014	7.31403	60.7717	63.9621	144.213	7.83565
ENSRNOG00000050378	Pcdha4	3	29	6	9	12	0	4	0	2	8	0.159169	1.47564	0.305143	0.421122	0.695142	0	0.172036	0	0.113394	0.459925
ENSRNOG00000029152	Tmem69	157	197	169	182	144	203	299	110	246	274	10.1613	12.2272	10.4842	10.388	10.1748	13.9058	15.6867	8.91742	17.0088	19.2143
ENSRNOG00000004461	NEWGENE_6497122	15	29	31	20	19	10	10	0	4	17	3.05719	5.66816	6.05618	3.59474	4.22775	2.15726	1.65213	0	0.870919	3.75416
ENSRNOG00000013538	Capza1	887	813	1070	1015	741	768	2349	759	1464	913	34.4485	30.2795	39.8315	34.7633	31.418	31.5687	73.9503	36.9221	60.74	38.4186
ENSRNOG00000023023	Trpt1	132	156	195	175	164	111	540	241	206	150	5.75975	6.5278	8.15569	6.73403	7.81246	5.12627	19.1	13.1718	9.60248	7.09162
ENSRNOG00000042230	RGD1307182	41	58	91	40	23	18	271	82	129	38	3.85342	5.22768	8.19791	3.31542	2.36	1.79059	20.6466	9.65334	12.9522	3.86964
ENSRNOG00000061185	LOC102548682	1	3	0	0	0	1	7	4	9	1	0.305946	0.880192	0	0	0	0.323761	1.73624	1.53298	2.94181	0.331558
ENSRNOG00000022753	Mast3	383	454	448	359	339	136	490	167	223	160	7.11222	8.08489	7.97408	5.87908	6.87258	2.67298	7.37587	3.88438	4.42382	3.21923
ENSRNOG00000025141	Kiz	92	108	73	74	104	60	32	28	44	55	4.91899	5.53761	3.74117	3.48922	6.07061	3.39538	1.38691	1.87516	2.5132	3.18618
ENSRNOG00000026293	Jun	1675	1501	1211	1662	1510	1027	3135	1089	7837	854	68.1899	58.6001	47.2548	59.6685	67.1114	44.2512	103.455	55.5305	340.834	37.6693
ENSRNOG00000047314	Tk1	27	46	63	28	25	11	546	44	13	33	1.53081	2.50112	3.42371	1.4	1.54746	0.660097	25.0937	3.1247	0.787395	2.02722
ENSRNOG00000049593	Wbp11l1	8	19	11	5	7	1	6	0	5	3	0.345138	0.78607	0.454857	0.190219	0.329686	0.0456486	0.209825	0	0.230439	0.140244
ENSRNOG00000059669	AABR07060394.2	8	3	9	6	13	0	5	0	0	5	0.47013	0.169046	0.506937	0.310939	0.834008	0	0.238169	0	0	0.318323
ENSRNOG00000046021	LOC108348172	114	99	67	215	85	60	30	54	38	70	15.2673	12.7147	8.60055	25.3924	12.4276	8.50472	3.25675	9.05836	5.43659	10.1574
ENSRNOG00000013717	Bmp6	112	140	143	470	98	44	186	20	39	132	9.26	11.1002	11.3326	34.2689	8.84572	3.85035	12.4657	2.07118	3.44466	11.8248
ENSRNOG00000052555	Hist2h2aa2	205	334	179	173	251	360	495	155	247	355	65.5971	102.492	54.9009	48.8187	87.6836	121.922	128.395	62.1242	84.4336	123.079
ENSRNOG00000032929	Incenp	31	30	54	34	38	21	262	52	30	54	0.921182	0.854878	1.53803	0.890978	1.23276	0.660474	6.31087	1.93542	0.952326	1.73857
ENSRNOG00000047867	Klhdc8b	123	108	75	81	134	39	24	68	20	62	6.0421	5.08768	3.53137	3.50893	7.18625	2.02766	0.955646	4.18401	1.04953	3.29992
ENSRNOG00000049025	Rps6	140	189	154	179	90	78	64	54	107	86	23.6635	30.6355	24.9499	26.6817	16.6075	13.954	8.76883	11.4325	19.3206	15.7498
ENSRNOG00000037206	Ccdc77	121	133	126	73	158	85	56	43	70	52	6.24899	6.58701	6.2372	3.32473	8.90833	4.64613	2.34434	2.78159	3.86199	2.90974
ENSRNOG00000003864	Gipc1	346	488	395	470	368	312	1121	430	481	492	26.7267	36.1494	29.2457	32.0166	31.0335	25.5078	70.1916	41.604	39.6918	41.1774
ENSRNOG00000010116	Leo1	103	119	127	144	96	141	242	94	185	140	4.9138	5.44425	5.80735	6.05827	4.99991	7.11945	9.35844	5.61697	9.42837	7.23652
ENSRNOG00000017556	Chrm4	0	2	0	4	5	0	0	0	0	0	0	0.0876036	0	0.161122	0.249347	0	0	0	0	0
ENSRNOG00000048320	Ndufa11	464	462	495	603	405	612	949	342	572	639	101.127	96.561	103.407	115.897	96.3644	141.172	167.658	93.3624	133.177	150.894
ENSRNOG00000007329	Frmd6	1047	867	990	869	803	551	806	412	499	595	28.4804	22.6168	25.8125	20.8462	23.8467	15.8636	17.7724	14.0377	14.5006	17.5364
ENSRNOG00000010219	Ralgds	610	614	622	482	380	386	1579	295	1427	604	15.5473	15.0074	15.1953	10.8338	10.5736	10.4127	32.6225	9.41768	38.854	16.6796
ENSRNOG00000048817	Gspt2	21	32	27	45	19	16	20	2	7	15	0.657425	0.960702	0.810191	1.24235	0.649371	0.530134	0.507525	0.0784408	0.234091	0.508782
ENSRNOG00000012927	Rrp9	131	151	113	169	153	110	349	79	498	156	10.3414	11.4313	8.55029	11.7653	13.186	9.19073	22.3328	7.81147	41.9976	13.3431
ENSRNOG00000013300	Atp5if1	194	258	233	207	197	150	840	245	233	229	47.1883	60.1817	54.323	44.403	52.3133	38.6165	165.624	74.6443	60.5447	60.352
ENSRNOG00000014052	Ccna1	6	4	2	0	8	1	0	1	0	0	0.410257	0.262287	0.131084	0	0.59724	0.0723577	0	0.0856706	0	0
ENSRNOG00000015423	Ccna2	13	16	34	18	4	4	397	6	6	9	0.543483	0.641459	1.36243	0.66364	0.182567	0.17699	13.4539	0.314212	0.267985	0.407677
ENSRNOG00000016058	Kazald1	101	96	87	130	76	43	39	51	11	68	7.83055	7.13767	6.46527	8.88845	6.43277	3.52848	2.45105	4.95271	0.911036	5.71225
ENSRNOG00000029339	LOC100363268	208	209	223	234	201	362	326	172	262	258	81.4856	78.5193	83.7374	80.8431	85.9661	150.098	103.525	84.4006	109.649	109.512
ENSRNOG00000031344	AABR07048770.1	0	1	0	0	1	0	14	8	0	1	0	0.252273	0	0	0.287219	0	2.98554	2.63621	0	0.285085
ENSRNOG00000038933	Spcs3	779	801	861	1035	688	829	2242	595	1257	839	28.6692	28.2698	30.3723	33.5913	27.6427	32.2911	66.8843	27.428	49.4198	33.4553
ENSRNOG00000001376	Mettl7a	2032	2771	1469	2511	2358	2017	465	755	472	1396	143.8	188.055	99.6446	156.708	182.177	151.075	26.6747	66.9238	35.6833	107.04
ENSRNOG00000003777	Chrne	39	49	25	36	47	34	12	3	16	10	2.74602	3.30864	1.68728	2.23542	3.61291	2.53379	0.684926	0.264561	1.20349	0.762914
ENSRNOG00000004294	Ascl1	1	1	1	6	0	4	1	5	1	32	0.0833292	0.0799114	0.0799166	0.440961	0	0.352808	0.067566	0.521936	0.0890467	2.88939
ENSRNOG00000030237	Cox7c	647	707	853	964	732	1102	1809	708	833	715	171.652	179.877	216.915	225.544	212.017	309.44	389.04	235.275	236.09	205.53
ENSRNOG00000047295	Prr22	22	49	54	53	32	20	25	19	15	13	1.21878	2.60319	2.86738	2.58928	1.93537	1.17266	1.12265	1.31838	0.887747	0.78028
ENSRNOG00000002312	Atp10d	378	472	491	390	273	214	337	170	223	282	10.7863	12.9162	13.4294	9.81418	8.50466	6.46313	7.79508	6.07613	6.79785	8.71874
ENSRNOG00000027024	Rgs16	112	83	100	167	93	30	340	93	597	82	5.72074	4.06562	4.89588	7.52247	5.18598	1.62184	14.0775	5.95001	32.576	4.53809
ENSRNOG00000051619	Asb2	115	142	87	149	118	47	18	53	16	109	5.43269	6.43305	3.9394	6.2074	6.08571	2.34996	0.6893	3.13608	0.807449	5.57913
ENSRNOG00000014130	Cks2	6	4	24	6	2	13	185	4	2	4	1.22677	0.784301	4.70387	1.08197	0.446474	2.81338	30.6641	1.02448	0.436981	0.886312
ENSRNOG00000018815	Plk1	11	15	29	5	14	12	183	19	10	14	0.618377	0.808637	1.56263	0.247872	0.859217	0.713975	8.33908	1.33783	0.600562	0.852707
ENSRNOG00000001252	Chst12	975	998	831	969	1041	797	684	460	270	496	75.9669	74.5697	62.0608	66.5813	88.5492	65.7246	43.2003	44.8927	22.4735	41.8722
ENSRNOG00000004776	Ftsj1	118	138	136	144	147	137	249	214	172	143	8.97704	10.0679	9.91714	9.66099	12.2091	11.0311	15.3554	20.3921	13.9787	11.7872
ENSRNOG00000012259	Il22ra2	8	10	4	7	0	8	19	7	40	5	0.401628	0.481433	0.192465	0.309912	0	0.42506	0.773162	0.440143	2.14519	0.271941
ENSRNOG00000015630	Cct7	1155	996	1114	1195	972	1177	2196	801	1728	1185	58.4257	48.3163	54.0136	53.3088	53.6787	63.0157	90.0461	50.7519	93.3798	64.9479
ENSRNOG00000022331	Ccdc78	0	0	0	0	0	0	0	9	0	3	0	0	0	0	0	0	0	1.11189	0	0.320637
ENSRNOG00000025388	Mrpl33	110	132	143	143	108	163	447	81	220	97	35.4692	40.8174	44.197	40.6633	38.0186	55.6284	116.836	32.7144	75.7825	33.8886
ENSRNOG00000010316	Magohb	30	15	28	31	22	51	79	27	34	27	4.73941	2.27251	4.23996	4.31892	3.79446	8.5276	10.1169	5.34275	5.73819	4.62171
ENSRNOG00000014163	Zfp536	0	0	1	1	0	0	0	35	0	0	0	0	0.0279866	0.0257416	0	0	0	1.27943	0	0
ENSRNOG00000016875	Cbx7	540	601	418	608	642	396	86	294	155	350	11.7691	12.5613	8.73213	11.6858	15.2755	9.13466	1.51935	8.02588	3.60883	8.26495
ENSRNOG00000021161	Fermt3	370	434	560	360	288	234	2054	443	672	238	18.9528	21.3194	27.4952	16.2623	16.1057	12.6864	85.287	28.4232	36.7729	13.2091
ENSRNOG00000009309	Meaf6	83	103	65	116	101	90	171	186	107	115	8.88309	10.5714	6.66796	10.9484	11.801	10.1948	14.8352	24.9342	12.2336	13.3354
ENSRNOG00000013874	Rplp1	3445	3210	2980	5026	4752	4206	7831	5386	5159	3461	873.436	780.474	724.193	1123.76	1315.32	1128.65	1609.42	1710.43	1397.32	950.753
ENSRNOG00000021092	Scnm1	47	71	65	102	40	78	188	104	85	51	5.6941	8.24893	7.54803	10.8977	5.29058	10.0017	18.4626	15.7818	11.001	6.69456
ENSRNOG00000058422	Pirb	48	57	57	46	31	29	201	47	158	31	2.40104	2.73431	2.73294	2.02921	1.69292	1.53536	8.15014	2.9448	8.44309	1.68012
ENSRNOG00000005434	Sptbn1	13854	16016	12382	13502	8476	10099	5398	3753	7683	8515	201.341	223.215	172.482	173.047	134.481	155.341	63.5916	68.3177	119.282	134.08
ENSRNOG00000048674	AC103179.2	1	2	2	4	0	0	0	0	0	0	0.0526565	0.100994	0.100948	0.185749	0	0	0	0	0	0
ENSRNOG00000057759	AABR07027854.1	110	108	131	100	132	82	499	89	272	91	12.4959	11.7655	14.2641	10.0181	16.3706	9.85919	45.9501	12.6638	33.009	11.2006
ENSRNOG00000015385	Pink1	2444	2904	2114	2421	2032	2081	966	654	1379	1450	106.68	121.559	88.4466	93.193	96.8317	96.1395	34.1797	35.7565	64.303	68.5761
ENSRNOG00000051458	Hic2	51	45	70	44	31	22	32	19	20	23	1.41953	1.20117	1.86755	1.08003	0.942012	0.648117	0.722002	0.6624	0.594685	0.693625
ENSRNOG00000006859	Insig1	2252	2320	2063	2874	2248	4233	3447	1684	2487	3429	117.024	115.613	102.755	131.705	127.532	232.812	145.198	109.609	138.061	193.063
ENSRNOG00000007551	Patj	161	219	132	187	84	93	59	57	59	121	2.66681	3.47875	2.09575	2.7316	1.519	1.63041	0.792193	1.1826	1.04401	2.17158
ENSRNOG00000011782	Got2	1073	1048	1134	1220	801	888	3569	726	1434	1194	57.2241	53.5985	57.9681	57.3783	46.6365	50.1236	154.29	48.4969	81.6988	68.9935
ENSRNOG00000019387	Ifi30	696	713	957	782	544	574	2390	808	1020	606	69.2994	68.0803	91.3331	68.665	59.1334	60.4897	192.898	100.769	108.494	65.3758
ENSRNOG00000058402	AABR07010570.1	42	29	46	80	25	34	113	41	134	62	8.1131	5.37213	8.5172	13.6284	5.2723	6.95139	17.6943	9.92026	27.6525	12.9766
ENSRNOG00000017589	Gnat1	5	1	5	9	11	2	14	13	46	12	0.289866	0.0555954	0.277879	0.460147	0.696264	0.122755	0.657948	0.94408	2.84909	0.753852
ENSRNOG00000023285	AABR07061842.1	33	32	51	62	43	60	73	21	50	220	4.38682	4.07943	6.49833	7.26832	6.24048	8.44179	7.86619	3.49664	7.10045	31.6868
ENSRNOG00000011905	Atp6v1e1	393	391	400	416	418	416	880	370	408	538	37.1311	35.427	36.2244	34.6615	43.1157	41.5996	67.3967	43.787	41.1806	55.0747
ENSRNOG00000016255	Podxl2	191	203	159	171	154	110	77	67	68	148	11.5755	11.7982	9.2363	9.13923	10.1892	7.05583	3.78272	5.08603	4.40251	9.71831
ENSRNOG00000060899	AABR07040840.1	70	139	86	104	78	45	31	17	34	92	25.5155	48.5881	30.047	33.4307	31.0392	17.3607	9.15956	7.76163	13.2394	36.3343
ENSRNOG00000004390	Alx1	17	43	15	13	21	3	4	15	3	7	1.21741	2.95314	1.02963	0.821037	1.64186	0.227404	0.23219	1.34548	0.229491	0.543139
ENSRNOG00000001692	Chaf1b	9	13	12	19	7	13	153	20	2	10	0.556452	0.770771	0.711162	1.03596	0.472485	0.850653	7.66786	1.5488	0.132125	0.669894
ENSRNOG00000013917	Igsf10	696	806	793	452	502	236	464	379	64	426	6.63723	7.37097	7.24847	3.80123	5.22631	2.38198	3.58679	4.52704	0.651994	4.40161
ENSRNOG00000033952	AABR07057438.1	2	2	3	1	0	0	30	5	2	3	0.141127	0.135338	0.20295	0.062245	0	0	1.7161	0.441976	0.15081	0.229412
ENSRNOG00000036833	Zfp385a	829	714	457	597	498	353	524	342	331	250	26.5539	21.9323	14.0309	16.8638	17.4147	11.9673	13.6055	13.7214	11.3263	8.67636
ENSRNOG00000010468	Elovl6	4	2	2	0	0	5	3	4	1	18	0.452316	0.216882	0.216783	0	0	0.598429	0.274971	0.566595	0.120838	2.20556
ENSRNOG00000026604	Cercam	469	359	361	223	262	147	379	157	40	123	16.4884	12.1035	12.1649	6.91382	10.0559	5.46981	10.8008	6.91356	1.50229	4.68526
ENSRNOG00000014689	Zbtb4	1128	1251	972	1005	891	656	552	173	569	964	43.944	46.7368	36.2954	34.5275	37.895	27.0485	17.4317	8.44176	23.6804	40.6903
ENSRNOG00000022764	Evi2a	120	94	120	103	90	95	606	123	86	84	11.1616	8.38471	10.6985	8.44871	9.13906	9.35233	45.6909	14.3301	8.54539	8.46547
ENSRNOG00000002004	Prdm8	390	381	93	129	518	97	161	24	284	59	13.3055	12.4654	3.0412	3.88121	19.2935	3.50261	4.45249	1.02559	10.3508	2.18095
ENSRNOG00000046705	Snx3	1150	1248	1266	1699	1200	1585	2673	1232	1552	1297	73.0392	76.0124	77.0705	95.1612	83.2057	106.546	137.616	98.0091	105.302	89.2529
ENSRNOG00000016301	Dmrt2	15	33	0	3	12	1	13	2	11	333	0.809217	1.7073	0	0.142706	0.706773	0.0570853	0.568527	0.135177	0.633934	19.4648
ENSRNOG00000013454	Rala	172	145	169	178	113	180	358	152	147	206	22.2299	17.9718	20.936	20.288	15.9442	24.6225	37.5063	24.6066	20.2962	28.8471
ENSRNOG00000017619	Aldh1a1	129	90	203	484	87	144	135	20	56	63	7.35708	4.92229	11.097	24.3427	5.41684	8.69215	6.24105	1.42869	3.41185	3.89293
ENSRNOG00000018453	Nop2	229	224	222	228	157	210	379	126	580	237	12.4182	11.6488	11.5391	10.9035	9.29473	12.0529	16.6599	8.55839	33.5999	13.925
ENSRNOG00000052420	AABR07034980.1	0	0	0	2	0	2	1	5	3	2	0	0	0	0.606123	0	0.727475	0.278571	2.15192	1.10105	0.744648
ENSRNOG00000003732	Flrt2	111	172	182	115	120	24	82	29	66	141	4.81335	7.15263	7.56473	4.39775	5.68094	1.10149	2.88235	1.57515	3.05744	6.62474
ENSRNOG00000014289	Arpc2	1915	1947	2077	2100	1441	1889	5188	1433	2586	1907	37.2728	36.3414	38.7486	36.0455	30.6197	38.9139	81.8529	34.9356	53.7699	40.216
ENSRNOG00000001959	Mx1	3297	192	124	1080	127	322	523	272	38	240	125.072	6.9848	4.50876	36.1303	5.25966	12.9284	16.0825	12.9243	1.53996	9.86451
ENSRNOG00000018994	Psmc4	540	606	551	835	534	680	1147	442	896	758	47.9234	51.5749	46.8707	65.3504	51.7379	63.8722	82.5139	49.133	84.9471	72.8864
ENSRNOG00000030930	Samsn1	48	42	67	46	35	24	505	18	83	34	3.41608	2.86644	4.57041	2.88706	2.7194	1.80777	29.1332	1.60459	6.31035	2.62175
ENSRNOG00000020948	Pth1r	238	304	248	203	241	199	467	294	471	231	13.5612	16.6114	13.5447	10.2006	14.9917	12.0012	21.5699	20.9829	28.6701	14.2612
ENSRNOG00000017071	Babam1	379	305	356	460	348	412	576	499	368	451	35.4093	27.3269	31.8804	37.9005	35.4953	40.7404	43.6226	58.3952	36.7294	45.654
ENSRNOG00000003736	Col5a2	4253	4591	5004	2256	2676	2052	4760	743	1423	1672	119.329	123.53	134.575	55.8212	81.9693	60.9366	108.26	26.1119	42.6524	50.8291
ENSRNOG00000027894	Iqgap3	47	51	72	33	32	20	412	46	76	31	1.01993	1.06133	1.49761	0.631527	0.758119	0.459351	7.24733	1.25033	1.76185	0.728874
ENSRNOG00000060063	Naa10	82	95	104	114	93	114	247	117	155	72	10.9935	12.214	13.3644	13.4782	13.6118	16.1761	26.8428	19.6474	22.1993	10.4586
ENSRNOG00000020616	Yif1b	226	295	250	365	238	326	545	213	306	367	14.5151	18.1696	15.3903	20.6734	16.6879	22.1604	28.3738	17.1352	20.9952	25.5389
ENSRNOG00000015582	Me2	159	203	348	213	116	171	930	175	305	175	6.00088	7.34729	12.5891	7.08937	4.77958	6.83068	28.4519	8.27284	12.2972	7.15618
ENSRNOG00000019741	Isyna1	696	668	687	937	544	477	1949	890	1419	456	43.8283	40.3398	41.4666	52.0347	37.3989	31.7917	99.4873	70.1993	95.4586	31.1125
ENSRNOG00000029260	Pitpnm2	573	625	483	501	423	146	320	273	159	514	9.0993	9.51798	7.35184	7.01616	7.33344	2.45389	4.1192	5.43017	2.69735	8.84383
ENSRNOG00000054582	LOC103694857	2004	3690	534	3571	1680	6132	6296	2956	4606	696	404.513	714.289	103.317	635.673	370.219	1310.05	1030.17	747.373	993.222	152.219
ENSRNOG00000022681	RGD1561113	37	55	46	69	38	53	123	50	78	65	18.4639	26.321	22.0028	30.3657	20.7026	27.993	49.7553	31.2529	41.582	35.1447
ENSRNOG00000057086	Nat8f4	7	12	5	13	10	4	8	0	1	3	1.29271	2.12505	0.885051	2.11709	2.01601	0.781773	1.19743	0	0.197315	0.600311
ENSRNOG00000017119	Ciao2a	248	257	275	277	257	261	640	277	287	268	26.5197	26.3549	28.1867	26.1219	30.0029	29.5397	55.4761	37.1017	32.7857	31.051
ENSRNOG00000026994	Afg3l1	246	289	329	372	261	265	710	214	375	440	11.8983	13.4048	15.2525	15.8672	13.7818	13.5658	27.8368	12.9646	19.3762	23.0583
ENSRNOG00000053047	Top2a	31	52	94	19	4	15	745	27	16	27	0.616062	0.990992	1.79053	0.332988	0.0867829	0.3155	12.0012	0.672065	0.339669	0.581366
ENSRNOG00000005614	Txn2	617	701	575	875	736	946	1068	645	805	892	58.1638	63.372	51.9555	72.7418	75.7459	94.3862	81.6111	76.1597	81.0682	91.108
ENSRNOG00000002393	Eprs	1505	1595	1776	1655	1035	1424	2900	565	3160	3266	34.305	34.8653	38.8025	33.268	25.7558	34.3542	53.5832	16.1312	76.9475	80.6605
ENSRNOG00000007540	Msc	17	24	27	22	21	11	16	0	7	11	3.49309	4.72929	5.31787	3.9866	4.71095	2.39231	2.66504	0	1.53651	2.44908
ENSRNOG00000016948	Nhlrc2	287	411	461	242	325	180	239	137	197	270	7.90614	10.8577	12.1725	5.87903	9.77416	5.24812	5.33693	4.72717	5.79743	8.05879
ENSRNOG00000031333	AY172581.10	70	63	71	91	165	87	69	366	136	123	129.453	111.729	125.855	148.411	333.13	170.288	103.437	847.8	268.682	246.458
ENSRNOG00000031599	Sh2d1b	4	6	7	0	0	0	44	8	12	8	0.700523	1.00769	1.17518	0	0	0	6.24691	1.75502	2.24522	1.51814
ENSRNOG00000034234	Mt-co1	125487	121249	187822	155635	196755	163405	164053	565183	139400	156019	10213.9	9464.23	14653.4	11171.5	17483.7	14077	10824	57621.1	12121.2	13759.3
ENSRNOG00000049505	Nup43	36	64	54	89	44	59	198	53	71	82	1.92891	3.28852	2.77331	4.20542	2.57383	3.34592	8.59973	3.55699	4.06405	4.76045
ENSRNOG00000043348	LOC103693375	131	137	129	129	83	131	199	130	220	131	5.86676	5.8838	5.53748	5.09478	4.05804	6.20934	7.22419	7.29236	10.5253	6.35655
ENSRNOG00000003457	Bicdl2	22	31	19	30	23	32	41	46	45	32	0.490971	0.663453	0.406417	0.590426	0.56037	0.755829	0.741688	1.28584	1.07284	0.773752
ENSRNOG00000015591	Cndp2	1086	1192	1012	1238	839	938	2607	852	2323	866	65.4068	68.8464	58.4211	65.754	55.1656	59.7923	127.275	64.2733	149.461	56.5112
ENSRNOG00000033299	Mt-atp8	3772	4592	6328	5552	5651	6589	8990	14562	3155	4565	2325.22	2714.61	3739	3018.22	3803.05	4298.95	4492.24	11243.8	2077.68	3049.01
ENSRNOG00000028036	Adamts7	277	342	316	299	216	190	314	101	131	138	4.62112	5.47149	5.05301	4.39893	3.934	3.35483	4.24626	2.11051	2.33468	2.49442
ENSRNOG00000018271	Scamp4	342	326	316	359	278	313	632	315	448	338	24.9322	22.791	22.0809	23.0801	22.1255	24.1506	37.3475	28.7635	34.8899	26.6978
ENSRNOG00000012684	Bloc1s2	65	77	103	117	83	77	269	122	127	79	5.96642	6.77803	9.06226	9.47104	8.3175	7.48069	20.0155	14.0269	12.4536	7.85691
ENSRNOG00000012820	Add3	896	1023	831	781	682	568	683	383	385	576	24.1846	26.48	21.4995	18.5905	20.0969	16.2267	14.9438	12.9487	11.1014	16.8452
ENSRNOG00000059097	AABR07025140.1	272	69	54	153	46	61	30	47	7	62	8.29822	2.01873	1.57908	4.11637	1.53211	1.96967	0.741895	1.79603	0.228128	2.04944
ENSRNOG00000008134	Mefv	47	30	32	41	29	15	216	29	165	13	0.897702	0.54949	0.585834	0.690606	0.604713	0.303233	3.34424	0.693792	3.36671	0.269021
ENSRNOG00000009850	St3gal4	444	449	557	660	421	395	892	438	1201	528	27.1175	26.2982	32.6076	35.5484	28.0714	25.5337	44.1614	33.5072	78.3605	34.9402
ENSRNOG00000011501	Atp1b3	1174	1185	1504	1716	1056	1440	3287	992	2071	1203	81.2077	78.6067	99.718	104.678	79.7457	105.425	184.306	85.9486	153.037	90.1612
ENSRNOG00000019587	Ptprn	42	19	57	30	15	8	315	17	136	15	1.46143	0.634032	1.90111	0.9206	0.569828	0.294625	8.88497	0.740942	5.05545	0.565516
ENSRNOG00000053615	Mrpl50	139	146	175	177	143	204	329	117	201	183	9.76532	9.83638	11.7843	10.9661	10.9678	15.1688	18.736	10.2957	15.0853	13.9298
ENSRNOG00000004471	Polr3h	128	159	191	282	192	211	497	220	237	163	13.303	15.847	19.0269	25.8461	21.7847	23.2098	41.8702	28.639	26.3132	18.3548
ENSRNOG00000029316	Gtf2f2	99	52	73	91	51	76	206	54	132	102	8.59783	4.3308	6.07682	6.96958	4.83551	6.98583	14.5022	5.87417	12.2466	9.598
ENSRNOG00000052612	AABR07061087.1	0	10	11	2	0	1	0	0	1	0	0	3.94114	4.33303	0.724971	0	0.434855	0	0	0.439123	0
ENSRNOG00000059605	Ddn	0	0	0	1	0	0	2	4	8	0	0	0	0	0.0310267	0	0	0.0570389	0.176239	0.300619	0
ENSRNOG00000058785	LOC103692170	1	3	1	0	3	0	0	0	0	0	0.0507441	0.145988	0.0486659	0	0.166211	0	0	0	0	0
ENSRNOG00000020651	Cars	247	219	213	260	173	212	441	118	469	322	10.2479	8.71352	8.4706	9.51304	7.83607	9.30944	14.8315	6.13223	20.7873	14.475
ENSRNOG00000060350	Iqsec1	1854	2090	1523	1308	1161	810	727	298	760	1688	67.5206	72.9936	53.1646	42.0091	46.1608	31.222	21.4621	13.5938	29.5684	66.6076
ENSRNOG00000003510	Fmo2	492	789	494	1534	1056	435	13	380	165	436	23.1467	35.597	22.2765	63.6441	54.2378	21.6603	0.495786	22.3926	8.2927	22.2246
ENSRNOG00000019834	Hsp90ab1	7416	7350	7037	8444	6628	8101	15108	4533	12419	8698	283.636	269.582	257.974	284.805	276.75	327.929	468.391	217.158	507.417	360.442
ENSRNOG00000001069	Elavl1	443	364	269	437	365	331	647	510	670	328	22.841	17.998	13.2941	19.8702	20.5456	18.063	27.0412	32.9367	36.904	18.3235
ENSRNOG00000001795	Itgb5	1950	2526	1616	1786	1906	1083	1835	975	410	1242	43.9228	54.5634	34.8894	35.4769	46.8697	25.8187	33.5044	27.5079	9.86568	30.3111
ENSRNOG00000012302	Gucy1a1	420	510	608	506	519	308	131	196	83	506	11.5145	13.4084	15.977	12.2336	15.5337	8.93707	2.91123	6.73052	2.43087	15.0304
ENSRNOG00000015447	Calcoco1	1175	1420	1148	1181	1088	948	538	485	537	915	46.4805	53.8683	43.5282	41.1994	46.9868	39.6909	17.2515	24.031	22.6931	39.2173
ENSRNOG00000015992	Ccl20	0	0	1	0	0	0	15	0	0	7	0	0	0.153233	0	0	0	1.94288	0	0	1.21188
ENSRNOG00000046254	Adgre1	396	825	813	594	281	331	689	113	87	275	15.2383	30.4444	29.9867	20.1575	11.8049	13.4809	21.4917	5.44651	3.57642	11.4656
ENSRNOG00000048897	Vmac	94	163	117	69	114	67	50	55	38	63	22.9088	38.0954	27.3309	14.8298	30.3314	17.2823	9.87776	16.7894	9.89333	16.6355
ENSRNOG00000007989	Chst1	182	144	118	74	116	92	397	146	350	82	9.6898	7.35222	6.02173	3.47445	6.74241	5.18418	17.1335	9.73631	19.9067	4.73022
ENSRNOG00000010899	Bfsp2	0	1	0	0	0	0	2	9	3	0	0	0.0778479	0	0	0	0	0.131642	0.915207	0.260159	0
ENSRNOG00000036659	Fn3k	18	24	18	21	21	12	9	8	3	9	3.3336	4.26263	3.19542	3.42986	4.2461	2.35223	1.35111	1.85583	0.593499	1.80603
ENSRNOG00000048425	AABR07065776.3	3	9	5	8	5	2	2	2	1	1	1.27014	3.65456	2.02936	2.98738	2.31129	0.896484	0.68658	1.06093	0.452429	0.458823
ENSRNOG00000050932	Pfdn4	62	84	103	99	51	86	271	52	123	99	10.3818	13.4889	16.5317	14.6193	9.32333	15.2417	36.7844	10.9064	22.0026	17.9615
ENSRNOG00000007461	Klhl41	4	4	5	5	1	1	41	6	10	4	0.219544	0.210539	0.263082	0.242029	0.0599261	0.0580819	1.82427	0.412549	0.586406	0.237923
ENSRNOG00000019208	P2rx5	113	152	107	137	156	164	201	137	235	151	5.62113	7.25104	5.10183	6.01	8.47199	8.63454	8.105	8.5362	12.4882	8.13857
ENSRNOG00000008411	Sec23b	361	371	435	450	351	419	811	248	505	580	16.4602	16.2224	19.0114	18.0947	17.4723	20.2205	29.9751	14.1637	24.5985	28.6537
ENSRNOG00000052174	LOC100361920	5	6	3	4	4	4	33	4	11	6	2.32859	2.6797	1.33947	1.64285	2.03394	1.9718	12.4591	2.33353	5.47296	3.02771
ENSRNOG00000005185	Nxph3	115	111	118	134	139	71	98	57	66	49	7.78773	7.20852	7.65931	8.00249	10.2764	5.08887	5.37955	4.83484	4.77468	3.59527
ENSRNOG00000034037	Zfp266	664	681	805	620	632	487	487	212	377	519	11.2127	11.0281	13.0297	9.23298	11.6513	8.70403	6.66625	4.48411	6.80097	9.49584
ENSRNOG00000053086	Selenop	3231	4285	4399	5000	2653	3272	1309	775	907	3361	667.18	848.533	870.675	910.51	598.077	715.104	219.107	200.45	200.079	751.967
ENSRNOG00000059408	Prr12	629	616	499	601	523	361	353	282	268	462	11.983	11.254	9.11194	10.0971	10.8775	7.27898	5.45128	6.72915	5.45426	9.5363
ENSRNOG00000060571	Tmem189	423	359	335	357	309	265	829	309	549	442	18.4382	15.0066	13.9965	13.7232	14.7045	12.2257	29.2916	16.8707	25.5645	20.8749
ENSRNOG00000052004	Txnl4a	190	171	180	184	159	207	356	192	285	134	33.0475	28.5229	30.0092	28.2236	30.1923	38.1069	50.1932	41.8297	52.9563	25.2531
ENSRNOG00000022082	LOC103690006	202	169	172	135	146	118	358	165	332	187	22.48	18.0362	18.3472	13.2492	17.7383	13.8988	32.2952	22.9999	39.4703	22.5481
ENSRNOG00000009907	Mmp8	55	24	113	50	12	47	179	3	491	31	2.83465	1.1862	5.58222	2.27254	0.6752	2.56376	7.4782	0.19365	27.0335	1.73107
ENSRNOG00000020255	Sars1	640	614	677	735	568	651	1047	421	822	1291	31.5619	29.0378	32.0013	31.9653	30.5805	33.9792	41.8543	26.0054	43.3054	68.9817
ENSRNOG00000023643	Mmp17	43	38	39	54	22	9	38	14	7	20	1.91619	1.6239	1.66581	2.1221	1.0703	0.424465	1.37266	0.781452	0.333219	0.965673
ENSRNOG00000046993	AABR07051374.1	12	6	20	30	15	26	46	26	18	33	3.61883	1.73506	5.78119	7.97854	4.93851	8.29875	11.2448	9.82115	5.79897	10.7826
ENSRNOG00000018676	RGD1562987	295	228	394	434	337	405	649	341	364	401	40.0621	29.6934	51.2867	51.977	49.9638	58.2127	71.4443	58.0049	52.8082	59.004
ENSRNOG00000050430	Vav1	57	105	139	73	59	57	522	59	188	59	2.83098	5.00107	6.61712	3.19736	3.19911	2.99629	21.0155	3.67038	9.97479	3.17495
ENSRNOG00000004014	Chmp6	233	297	301	243	164	248	687	263	324	193	18.8066	22.9892	23.2872	17.297	14.4516	21.1864	44.9493	26.5895	27.9375	16.8787
ENSRNOG00000011548	Ebf2	709	768	674	692	1105	798	281	279	231	422	16.3927	17.0285	14.9369	14.1097	27.892	19.528	5.26649	8.07991	5.70562	10.5716
ENSRNOG00000016678	Angptl2	2830	2754	2081	1672	2179	1123	1752	326	2019	1188	167.318	156.146	117.93	87.1767	140.646	70.2725	83.9654	24.1419	127.52	76.1021
ENSRNOG00000011153	Il17ra	674	645	708	610	526	343	2536	571	1487	401	22.0438	20.2301	22.1951	17.594	18.7814	11.8733	67.2336	23.3916	51.9547	14.2101
ENSRNOG00000031004	Cyp2j4	145	130	119	125	139	107	37	50	26	85	9.43321	8.11051	7.42055	7.17147	9.87235	7.36757	1.95121	4.07436	1.80698	5.99151
ENSRNOG00000036834	Gpr84	2	0	3	0	0	0	16	6	13	0	0.168445	0	0.242235	0	0	0	1.09243	0.633054	1.16975	0
ENSRNOG00000014127	Rnf151	4	4	3	4	1	0	20	14	10	3	0.429893	0.412261	0.309109	0.379119	0.117342	0	1.7425	1.88484	1.14825	0.349412
ENSRNOG00000000989	Bud31	214	201	226	307	237	301	487	266	277	204	14.4066	12.9764	14.5832	18.2261	17.4184	21.4468	26.5758	22.4298	19.9211	14.8799
ENSRNOG00000011226	Timm8a1	31	42	35	36	46	28	168	13	125	58	8.25941	10.7309	8.93811	8.4586	13.38	7.89557	36.2828	4.33837	35.5778	16.743
ENSRNOG00000017265	Tmem131	1234	1425	1428	943	848	621	955	216	706	947	28.4997	31.5611	31.6119	19.2064	21.3814	15.1798	17.8788	6.24852	17.4188	23.6974
ENSRNOG00000017506	Cltb	372	368	351	417	315	337	753	303	619	359	44.6807	42.3874	40.4091	44.1694	41.3048	42.8407	73.3132	45.5845	79.4244	46.7193
ENSRNOG00000028062	Arpc5	1414	1295	1416	1572	1271	1186	3834	1352	2002	1209	79.3825	69.72	76.1964	77.8281	77.8995	70.4709	174.477	95.0714	120.068	73.5404
ENSRNOG00000028064	Fhad1	4	1	5	2	3	0	0	0	2	0	0.0912344	0.0218731	0.109327	0.0402396	0.0747092	0	0	0	0.0487471	0
ENSRNOG00000061182	Gabre	8	7	20	7	3	5	3	0	2	3	0.194524	0.163231	0.466116	0.150103	0.0796349	0.128665	0.0591198	0	0.0519611	0.0790432
ENSRNOG00000005007	Scn3a	74	122	104	78	65	42	28	17	31	87	1.11154	1.75738	1.49734	1.03323	1.0659	0.667717	0.340932	0.319848	0.497446	1.41591
ENSRNOG00000012378	Dbnl	496	524	591	678	429	450	1365	574	846	438	27.1783	27.5349	31.0402	32.7627	25.6633	26.0977	60.6295	39.3959	49.522	26.0039
ENSRNOG00000014341	Btbd10	165	140	169	208	165	163	346	153	262	194	6.81206	5.54284	6.68771	7.57294	7.4369	7.12248	11.5792	7.91193	11.5553	8.67802
ENSRNOG00000014785	Ykt6	202	288	325	246	185	198	808	164	313	356	23.1563	31.6608	35.7105	24.8692	23.1528	24.0232	75.0825	23.5482	38.3308	44.2172
ENSRNOG00000019093	Nrg2	30	20	45	51	22	14	8	2	12	28	0.917008	0.586286	1.31845	1.3748	0.734174	0.452946	0.198213	0.0765913	0.39185	0.927358
ENSRNOG00000020440	Fads2	72	85	82	63	62	27	93	12	20	32	6.66249	7.54284	7.27296	5.14109	6.26334	2.64433	6.97583	1.39085	1.97703	3.20831
ENSRNOG00000030228	LOC688932	92	72	75	138	70	68	228	36	321	130	5.96979	4.48038	4.66476	7.8969	4.95882	4.67013	11.9927	2.92595	22.2517	9.13979
ENSRNOG00000010832	Pdgfrl	464	446	429	394	326	431	114	178	104	138	39.7751	36.6641	35.249	29.785	30.5087	39.1039	7.9215	19.1122	9.52389	12.8173
ENSRNOG00000026661	Hcar1	635	629	692	685	498	503	318	179	428	390	56.3544	53.5324	58.8648	53.6108	48.2499	47.2466	22.8766	19.8978	40.5774	37.501
ENSRNOG00000054828	AABR07051708.1	1	5	9	11	7	1	2	2	2	1	0.384538	1.84383	3.31757	3.73058	2.93894	0.406929	0.623591	0.963598	0.821844	0.416729
ENSRNOG00000017093	Pxdc1	767	687	529	957	690	590	334	365	331	397	53.9752	46.3626	35.6821	59.3908	53.0105	43.9441	19.0527	32.1728	24.8836	30.2701
ENSRNOG00000057958	AC128960.3	0	0	0	0	0	0	0	11	0	1	0	0	0	0	0	0	0	2.73715	0	0.215277
ENSRNOG00000012873	Gfm1	251	237	298	332	183	317	600	144	294	418	10.0173	9.07057	11.3996	11.6848	7.97335	13.3901	19.4105	7.19837	12.5346	18.0749
ENSRNOG00000002612	Ddx52	136	139	156	176	113	149	271	152	180	174	5.50276	5.39347	6.05012	6.28005	4.99154	6.38084	8.88838	7.70341	7.78039	7.62809
ENSRNOG00000018996	Phf7	175	235	157	145	243	98	113	98	51	149	13.2813	17.1033	11.4208	9.70461	20.1336	7.87186	6.95171	9.31587	4.13482	12.2521
ENSRNOG00000020393	Rhog	456	493	588	535	587	486	1511	398	829	526	15.7973	16.3785	19.525	16.3448	22.2008	17.8198	42.4318	17.2702	30.6802	19.7436
ENSRNOG00000025327	Tert	10	15	25	31	27	6	18	0	7	11	0.372281	0.535501	0.892088	1.01772	1.09735	0.236425	0.543196	0	0.278373	0.443705
ENSRNOG00000029598	Robo2	51	85	29	31	56	9	40	26	12	21	0.411963	0.658448	0.224538	0.220828	0.493851	0.0769425	0.261913	0.263067	0.10355	0.183791
ENSRNOG00000039060	AABR07017917.1	0	0	0	0	0	0	0	8	3	0	0	0	0	0	0	0	0	2.65846	0.850181	0
ENSRNOG00000055215	AABR07015784.1	0	2	3	4	3	1	0	0	0	0	0	0.247103	0.37055	0.454476	0.422	0.136338	0	0	0	0
ENSRNOG00000055934	Dmkn	16	18	9	18	9	0	2	0	6	12	0.851472	0.918612	0.459097	0.844786	0.522901	0	0.0862946	0	0.341134	0.691962
ENSRNOG00000062267	AABR07037054.1	0	4	1	0	5	0	0	0	0	0	0	0.843261	0.210829	0	1.20009	0	0	0	0	0
ENSRNOG00000061347	AABR07054490.1	3	6	8	6	8	8	9	18	28	5	0.273952	0.525431	0.700255	0.483232	0.797622	0.773257	0.666236	2.05905	2.73176	0.494707
ENSRNOG00000000587	Rpf2	79	93	104	138	96	97	245	65	252	114	7.94773	8.97243	10.0286	12.2434	10.5438	10.3285	19.9797	8.19073	27.0833	12.4263
ENSRNOG00000016468	Tpmt	43	67	80	79	79	95	224	79	79	66	3.23802	4.83827	5.77419	5.24619	6.4945	7.57147	13.673	7.4513	6.35511	5.38487
ENSRNOG00000004019	Phlda1	84	71	60	138	55	50	264	103	238	50	5.8329	4.72799	3.99352	8.45069	4.16951	3.67471	14.86	8.95858	17.6551	3.76183
ENSRNOG00000049471	Steap3	961	1020	691	921	937	503	835	330	362	763	40.2834	41.0029	27.7636	34.0463	42.8801	22.3162	28.3726	17.3266	16.2106	34.6538
ENSRNOG00000008309	Rpa3	66	77	74	116	71	80	313	85	84	85	13.4518	15.0501	14.4566	20.8499	15.7982	17.2575	51.7123	21.6999	18.2897	18.7708
ENSRNOG00000013741	Ube2d3	1585	1649	2078	2151	1451	1850	3387	1042	3107	2392	120.581	120.305	151.528	144.311	120.512	148.961	208.87	99.2924	252.51	197.168
ENSRNOG00000051905	Wnt2	9	3	8	2	9	2	4	0	2	0	0.851635	0.272204	0.725547	0.166923	0.929733	0.200343	0.306791	0	0.202214	0
ENSRNOG00000007752	Zmynd19	78	86	105	73	68	58	315	52	182	93	8.05981	8.52203	10.3996	6.6522	7.67101	6.3432	26.3848	6.73024	20.0905	10.4122
ENSRNOG00000056290	AABR07061052.1	3	11	6	4	2	2	3	0	0	1	1.16429	4.09437	2.23206	1.36904	0.847473	0.821777	0.943728	0	0	0.420588
ENSRNOG00000010024	Cyb5r4	280	273	346	358	259	339	712	233	325	365	15.7969	14.7702	18.7105	17.8117	15.9524	20.2424	32.5615	16.4652	19.5877	22.3116
ENSRNOG00000017586	LOC685273	112	141	129	189	110	188	279	94	187	168	29.3426	35.4254	32.3943	43.6669	31.4621	52.1301	59.2511	30.8465	52.3373	47.6888
ENSRNOG00000007839	Slc16a7	36	76	89	64	54	45	45	11	14	34	1.10824	2.24365	2.62613	1.73747	1.81486	1.46621	1.12292	0.42414	0.46042	1.13406
ENSRNOG00000016923	Clptm1l	799	846	862	1071	786	793	1704	716	1163	1135	43.4592	44.1284	44.9406	51.3728	46.6737	45.6519	75.1304	48.7805	67.5775	66.8892
ENSRNOG00000014171	Tnfsf13	202	276	227	214	167	136	112	98	121	154	9.5069	12.4569	10.2402	8.88195	8.58061	6.77448	4.27284	5.77709	6.08359	7.85291
ENSRNOG00000026941	Tril	1902	2014	1085	1957	1499	1190	411	597	280	1513	49.3674	50.1304	26.9933	44.7949	42.4761	32.6908	8.64733	19.4089	7.76381	42.5493
ENSRNOG00000030049	Znhit6	125	150	133	132	115	157	218	102	260	143	10.07	11.5884	10.2699	9.37783	10.1142	13.3866	14.236	10.2924	22.3759	12.4819
ENSRNOG00000001524	Hat1	126	182	187	234	137	176	754	117	193	166	9.67338	13.3996	13.7609	15.8429	11.4827	14.3012	46.9236	11.2511	15.829	13.8084
ENSRNOG00000003942	Asnsd1	276	307	312	379	258	280	608	212	467	410	16.272	17.3573	17.6312	19.7052	16.606	17.4719	29.0567	15.6555	29.4128	26.1903
ENSRNOG00000031053	Mt-nd4l	3283	2988	6100	3367	5975	3400	4782	16477	4478	4677	1390.07	1213.28	2475.67	1257.24	2761.97	1523.69	1641.3	8738.62	2025.53	2145.65
ENSRNOG00000048567	Ankmy1	8	20	7	5	4	4	2	3	0	2	0.333359	0.799198	0.279583	0.183727	0.181962	0.176404	0.067566	0.156562	0	0.0903052
ENSRNOG00000010986	Cmtm7	499	741	661	610	536	662	1529	436	671	755	17.3299	24.6789	22.0035	18.6824	20.3223	24.3334	43.044	18.9661	24.8946	28.4097
ENSRNOG00000018110	Svil	1488	1352	1550	1415	1038	1038	1415	493	607	610	20.7683	18.0962	20.7361	17.4166	15.8165	15.3337	16.009	8.61873	9.05054	9.22471
ENSRNOG00000020657	Shc1	1281	1299	1700	1392	1046	1260	2545	1489	1586	1498	42.2701	41.1061	53.7687	40.5072	37.6817	44.0053	68.0742	61.5427	55.9081	53.5575
ENSRNOG00000031730	Eloc	261	265	283	362	269	332	664	269	308	289	14.2891	13.913	14.8507	17.4775	16.0779	19.2375	29.4673	18.4464	18.0136	17.1429
ENSRNOG00000033700	Bud23	118	141	129	135	118	107	322	87	326	124	10.3408	11.8496	10.8357	10.4331	11.2893	9.9244	22.8738	9.54967	30.5194	11.7738
ENSRNOG00000016611	Hras	219	245	232	269	271	187	433	253	465	286	13.9373	14.9525	14.1521	15.0972	18.8287	12.5958	22.3375	20.1676	31.6138	19.7209
ENSRNOG00000000428	Cyp21a1	430	326	177	226	417	140	79	258	114	76	20.8299	15.1443	8.21841	9.65462	22.0531	7.17789	3.1021	15.6544	5.89946	3.98894
ENSRNOG00000002886	Myh10	299	257	312	258	199	72	378	58	107	147	4.928	4.06204	4.92889	3.74996	3.58067	1.25598	5.05011	1.19736	1.88395	2.62506
ENSRNOG00000011133	Trpc4	0	3	5	0	2	0	0	0	0	0	0	0.0955013	0.159113	0	0.0724871	0	0	0	0	0
ENSRNOG00000020431	Matk	113	83	94	85	74	39	474	150	111	69	8.71792	6.14083	6.9512	5.78316	6.23274	3.18454	29.6432	14.4952	9.1484	5.76782
ENSRNOG00000011078	LOC100912604	6	9	3	5	2	2	30	5	16	12	0.606482	0.872511	0.290721	0.445731	0.220724	0.214032	2.45827	0.633121	1.72784	1.31439
ENSRNOG00000022395	Tnrc6c	338	347	421	369	290	168	273	155	207	290	7.33604	7.22247	8.75836	7.06284	6.87159	3.85925	4.80306	4.21381	4.79957	6.81973
ENSRNOG00000010408	Polr2k	57	76	120	123	94	135	235	89	103	114	13.8647	17.7279	27.9776	26.3844	24.9617	34.755	46.3351	27.1158	26.7644	30.0442
ENSRNOG00000048951	LOC100364500	353	464	251	407	163	210	340	41	149	144	30.1571	38.0142	20.5535	30.6633	15.2026	18.9882	23.5453	4.38729	13.5984	13.3292
ENSRNOG00000056446	Endou	26	20	52	36	17	17	0	12	4	12	1.24889	0.921306	2.39415	1.525	0.891498	0.864253	0	0.721987	0.205255	0.624563
ENSRNOG00000019178	Taf10	377	428	351	389	382	363	1036	355	577	311	51.5319	56.1037	45.9873	46.8915	57.005	52.5161	114.79	60.7801	84.2555	46.0595
ENSRNOG00000042533	Accsl	1	1	0	0	5	1	8	7	6	5	0.0580267	0.0556467	0	0	0.316776	0.0614055	0.376304	0.508795	0.371989	0.314357
ENSRNOG00000010518	Cer1	1	4	2	5	2	1	0	0	1	0	0.07388	0.283399	0.141635	0.325787	0.161329	0.078182	0	0	0.0789492	0
ENSRNOG00000017291	Sord	943	736	547	604	655	486	609	276	236	479	55.492	41.5344	30.8534	31.3447	42.0799	30.2695	29.05	20.3435	14.836	30.5407
ENSRNOG00000031061	LOC306079	0	0	0	0	0	17	0	0	0	0	0	0	0	0	0	2.12452	0	0	0	0
ENSRNOG00000023257	Adamts9	510	551	712	799	254	472	1248	708	1251	362	8.05207	8.34259	10.7749	11.1248	4.3781	7.88731	15.9721	14.0013	21.1	6.19256
ENSRNOG00000010239	Cnbp	2801	2599	2592	3738	2619	3134	4130	2380	4366	3754	214.518	190.884	190.275	252.463	218.978	254.038	256.396	228.31	357.208	311.508
ENSRNOG00000000894	Fry	1389	1214	1154	1499	1341	1099	455	452	460	1086	13.0978	10.9781	10.4304	12.4654	13.8051	10.9684	3.47792	5.33868	4.63386	11.0956
ENSRNOG00000003872	NEWGENE_620180	384	650	646	683	308	503	290	187	136	281	14.9227	24.2237	24.0626	23.4069	13.0671	20.6887	9.13531	9.10237	5.64598	11.8317
ENSRNOG00000004067	Nrcam	19	12	45	13	13	4	138	43	17	54	0.183941	0.111406	0.41756	0.110988	0.137396	0.0409844	1.08294	0.521415	0.175812	0.566407
ENSRNOG00000004284	Btg1	1509	1526	2009	2024	1681	2156	2698	1553	3328	1511	129.797	125.876	165.635	153.531	157.855	196.279	188.117	167.319	305.806	140.82
ENSRNOG00000006824	Hdac11	45	80	59	69	68	45	22	25	17	38	2.25368	3.84221	2.83221	3.04745	3.71789	2.38529	0.893127	1.56825	0.909518	2.06196
ENSRNOG00000009290	Nup35	76	93	123	139	105	114	264	87	157	134	5.75394	6.75228	8.92598	9.28063	8.67873	9.13499	16.202	8.25032	12.6982	10.9922
ENSRNOG00000014050	Ptges2	189	228	156	230	185	226	242	176	334	278	10.9883	12.712	8.69338	11.7924	11.7423	13.9067	11.4049	12.8168	20.7444	17.512
ENSRNOG00000022256	Cxcl10	501	44	62	89	50	28	122	53	44	30	55.5582	4.67928	6.59023	8.7038	6.05338	3.28634	10.9668	7.36177	5.21257	3.60454
ENSRNOG00000007775	Cmpk1	923	882	1208	1125	828	1116	1909	853	1126	1188	35.6266	32.6477	44.6926	38.2942	34.8912	45.5918	59.7295	41.24	46.4299	49.6836
ENSRNOG00000008664	AC127920.1	923	1008	1133	1119	1024	1112	1986	516	2076	1454	75.0785	78.6297	88.3365	80.2698	90.9343	95.7345	130.949	52.5729	180.397	128.145
ENSRNOG00000029238	Hgh1	166	233	204	226	177	229	334	123	429	240	9.24503	12.4442	10.89	11.0998	10.7619	13.4985	15.0785	8.58027	25.5237	14.4822
ENSRNOG00000007219	LOC103692716	19	23	16	20	3	16	70	6	60	28	1.0851	1.25964	0.875853	1.00725	0.187044	0.967098	3.24053	0.429224	3.66053	1.73258
ENSRNOG00000028648	Olig1	4	0	0	11	0	0	0	0	0	0	0.232859	0	0	0.564768	0	0	0	0	0	0
ENSRNOG00000053334	Stmn4	46	24	16	18	35	25	6	7	4	4	4.09393	2.04835	1.36492	1.41276	3.40069	2.35493	0.432866	0.780297	0.380295	0.385762
ENSRNOG00000001088	Rfc3	64	42	68	65	52	44	252	87	42	84	6.2005	3.90216	6.31473	5.55352	5.50009	4.51185	19.7906	10.5576	4.34693	8.81765
ENSRNOG00000001224	Itgb2	377	435	732	354	222	140	3082	411	695	261	15.0458	16.6486	28.0016	12.4591	9.67256	5.91362	99.7053	20.5454	29.6311	11.286
ENSRNOG00000001274	Vps29	433	287	253	234	327	241	782	408	336	381	23.5926	14.9962	13.2131	11.2438	19.4513	13.898	34.5386	27.8449	19.5575	22.4925
ENSRNOG00000003219	Trim16	48	42	52	39	15	32	108	38	181	22	1.50379	1.26183	1.56151	1.07751	0.513044	1.06106	2.7427	1.49118	6.05775	0.746768
ENSRNOG00000003334	Klhl21	706	737	464	542	672	395	336	225	432	463	23.1809	23.2062	14.6029	15.6939	24.0884	13.7269	8.94281	9.25348	15.1529	16.4714
ENSRNOG00000007178	Cd8a	30	63	62	55	18	17	392	105	33	22	2.71799	5.47375	5.38424	4.39445	1.78043	1.63013	28.7893	11.9158	3.19397	2.1596
ENSRNOG00000007457	Serping1	8113	9171	6819	9424	5676	5374	4960	3657	5522	3669	540.098	585.491	435.119	553.268	412.523	378.651	267.66	304.94	392.713	264.645
ENSRNOG00000013794	Rbp1	201	248	218	147	139	72	235	75	50	101	36.3171	42.9712	37.7543	23.4228	27.4185	13.7688	34.4185	16.9736	9.6509	19.7725
ENSRNOG00000014314	Slc39a4	8	17	30	14	8	6	4	0	4	11	0.336932	0.686569	1.21101	0.519942	0.367825	0.267463	0.136546	0	0.179959	0.501954
[truncated: 18,264 more rows]
